# Supplementary material for: A reversible SRC-relayed COX2 inflammatory program drives resistance to BRAF and EGFR inhibition in BRAFV600E colorectal tumors
Source: Nat Cancer. 2023 Feb 9;4(2):240–56. doi: 10.1038/s43018-022-00508-5 (PMC9970872; doi:10.1038/s43018-022-00508-5)
Supplement: Supplementary file 2 — Reagents and experimental conditions. [file 43018_2022_508_MOESM2_ESM.xlsx]

## Sheet: Table S1
Supplementary Table S1. Kinase inhibitors and cell treatment reagents
reagent	name	company	catalog #
inhibitor	Bosutinib, SKI-606	Selleck Chemicals	S1014
inhibitor	Celecoxib, SC 58635	Selleck Chemicals	S1261
inhibitor	Cetuximab	Selleck Chemicals	A2000
inhibitor	Dabrafenib, GSK2118436	Selleck Chemicals	S2807
inhibitor	Dasatinib, BMS-354825	Selleck Chemicals	S1021
inhibitor	Gefitinib, ZD-1839	Selleck Chemicals	S1025
inhibitor	PLX4720	Selleck Chemicals	S1152
inhibitor	Saracatinib, AZD0530	Selleck Chemicals	S1006
inhibitor	Trametinib, GSK1120212	Selleck Chemicals	S2673
inhibitor	Valdecoxib	Selleck Chemicals	S4049
inhibitor	Vemurafenib, PLX4032	Selleck Chemicals	S1267
inhibitor	Encorafenib	MedChem	HY-15605
blocking antibody	Panitumumab	Amgen Oncology	(provided by Amgen Oncology)
recombinant protein	PGE2	R&D Systems	2296

## Sheet: Table S2
Supplementary Table S2. GI50 concentrations (uM) of vemurafenib, gefitinib and dasatinib (i.e., leading to 50% growth inhibition after 3 days of treatment compared to control)
cell line name	vemurafenib	gefitinib	dasatinib
HT29	1.75	25	8
KM20	2	20	0.8
LIM2405	0.15	30	1.5
LS411N	1.45	30	3
OUMS23	1.4	40	1.9
RKO1	1.7	40	10
SNUC5	2.25	30	6.5
VACO432	1.15	7.5	2
WiDr	1.5	10	0.9
A375	0.01	30	3.5
Sk-Mel-28	0.15	20	6.5

## Sheet: Table S3
Supplementary Table S3. Drug treatment conditions per figure panel related to protein detection assays and gene expression (Western Blot, HT-KAM, ELISA, qRT-PCR)
Figure panel #	Cell line	Single treatment	Dual treatment #1	Dual treatment #2	Treatment time	Media	Assay
Figure 1a-b	WiDr	VEM @ GI50	VEM @ GI50 + GEF @ 1/4 GI50	VEM @ GI50 + CET @ 1/4 GI50	8h	1% FBS	Highthroughput Kinase Activity Mapping assay (HT-KAM)
Figure 3a	WiDr	VEM @ GI50	VEM @ GI50 + GEF @ 1/4 GI50	n.a.	20h	1% FBS	western blot
Figure 3a	KM20	VEM @ GI50	VEM @ GI50 + GEF @ 1/4 GI50	n.a.	20h	1% FBS	western blot
Figure 3a	LIM2405	VEM @ GI50	VEM @ GI50 + GEF @ 1/4 GI50	n.a.	20h	1% FBS	western blot
Figure 3a	HT29	VEM @ GI50	VEM @ GI50 + GEF @ 1/4 GI50	n.a.	20h	1% FBS	western blot
Figure 4a	WiDr	VEM @ GI50	VEM @ GI50 + GEF @ 1/4 GI50	VEM @ GI50 + DAS @ 1/4 GI50	20h	1% FBS	western blot
Figure 4a	KM20	VEM @ GI50	VEM @ GI50 + GEF @ 1/4 GI50	VEM @ GI50 + DAS @ 1/4 GI50	20h	1% FBS	western blot
Figure 4a	LIM2405	VEM @ GI50	VEM @ GI50 + GEF @ 1/4 GI50	VEM @ GI50 + DAS @ 1/4 GI50	20h	1% FBS	western blot
Figure 4b	HT29	VEM @ GI50	VEM @ 1/2 GI50 + GEF @ 1/2 GI50	VEM @ 1/2 GI50 + DAS @ 1/2 GI50	8h	5% FBS	qRT-PCR
Figure 4b	KM20	VEM @ GI50	VEM @ 1/2 GI50 + GEF @ 1/2 GI50	VEM @ 1/2 GI50 + DAS @ 1/2 GI50	8h	5% FBS	qRT-PCR
Figure 4b	LIM2405	VEM @ GI50	VEM @ 1/2 GI50 + GEF @ 1/2 GI50	VEM @ 1/2 GI50 + DAS @ 1/2 GI50	8h	5% FBS	qRT-PCR
Figure 4b	SNUC5	VEM @ GI50	VEM @ 1/2 GI50 + GEF @ 1/2 GI50	VEM @ 1/2 GI50 + DAS @ 1/2 GI50	8h	5% FBS	qRT-PCR
Figure 4b	LS411N	VEM @ GI50	VEM @ 1/2 GI50 + GEF @ 1/2 GI50	VEM @ 1/2 GI50 + DAS @ 1/2 GI50	8h	5% FBS	qRT-PCR
Figure 4b	VACO4232	VEM @ GI50	VEM @ 1/2 GI50 + GEF @ 1/2 GI50	VEM @ 1/2 GI50 + DAS @ 1/2 GI50	8h	5% FBS	qRT-PCR
Figure 4b	RKO1	VEM @ GI50	VEM @ 1/2 GI50 + GEF @ 1/2 GI50	VEM @ 1/2 GI50 + DAS @ 1/2 GI50	8h	5% FBS	qRT-PCR
Figure 4b	WiDr	VEM @ GI50	VEM @ 1/2 GI50 + GEF @ 1/2 GI50	VEM @ 1/2 GI50 + DAS @ 1/2 GI50	8h	5% FBS	qRT-PCR
Figure 5a	WiDr	VEM @ GI50	VEM @ GI50 + GEF @ 1/2 GI50	n.a.	24h	0.25% FBS	ELISA
Figure 5a	KM20	VEM @ GI50	VEM @ GI50 + GEF @ 1/2 GI50	n.a.	24h	0.25% FBS	ELISA
Figure 5a	LIM2405	VEM @ GI50	VEM @ GI50 + GEF @ 1/2 GI50	n.a.	24h	0.25% FBS	ELISA
Figure 5a	SNUC5	VEM @ GI50	VEM @ GI50 + GEF @ 1/2 GI50	n.a.	24h	0.25% FBS	ELISA
Figure 5b	WiDr	PGE2 @ 50pg/mL/1.E5 cells, twice	n.a.	n.a.	8h	0.25% FBS	western blot
Figure 5b	KM20	PGE2 @ 50pg/mL/1.E5 cells, twice	n.a.	n.a.	8h	0.25% FBS	western blot
Figure 5b	LIM2405	PGE2 @ 50pg/mL/1.E5 cells, twice	n.a.	n.a.	8h	0.25% FBS	western blot
Figure 5b	HT29	PGE2 @ 50pg/mL/1.E5 cells, twice	n.a.	n.a.	8h	0.25% FBS	western blot
Figure 5d	WiDr	PGE2 @ 50pg/mL/1.E5 cells, twice	n.a.	n.a.	8h	0.25% FBS	western blot
Figure 5d	KM20	PGE2 @ 50pg/mL/1.E5 cells, twice	n.a.	n.a.	8h	0.25% FBS	western blot
Figure 5d	VACO4232	PGE2 @ 50pg/mL/1.E5 cells, twice	n.a.	n.a.	8h	0.25% FBS	western blot
Figure 5g (bottom panel)	WiDr GNAS CRISPR-KO	VEM @ GI50	n.a.	n.a.	8h	5% FBS	western blot
Figure 5g (bottom panel)	KM20 GNAS CRISPR-KO	VEM @ GI50	n.a.	n.a.	8h	5% FBS	western blot
Figure 5g (bottom panel)	SNUC5 GNAS CRISPR-KO	VEM @ GI50	n.a.	n.a.	8h	1% FBS	western blot
Extended Data Figure S1a	WiDr	VEM @ GI50	n.a.	n.a.	8h	5% FBS	western blot
Extended Data Figure S1a	HT29	VEM @ GI50	n.a.	n.a.	7h	5% FBS	western blot
Extended Data Figure S1a	KM20	VEM @ GI50	n.a.	n.a.	8h	5% FBS	western blot
Extended Data Figure S1a	LIM2405	VEM @ GI50	n.a.	n.a.	7h	1% FBS	western blot
Extended Data Figure S1a	SNUC5	VEM @ GI50	n.a.	n.a.	8h	1% FBS	western blot
Extended Data Figure S4a	WiDr	VEM @ GI50	VEM @ 1/2 GI50 + GEF @ 1/2 GI50	VEM @ 1/2 GI50 + DAS @ 1/2 GI50	0h, 8h, 24h, 48h, 72h	5% FBS	western blot
Extended Data Figure S4a	HT29	VEM @ GI50	VEM @ 1/2 GI50 + GEF @ 1/2 GI50	VEM @ 1/2 GI50 + DAS @ 1/2 GI50	0h, 8h, 24h, 48h, 72h	5% FBS	western blot
Extended Data Figure S4a	KM20	VEM @ GI50	VEM @ 1/2 GI50 + GEF @ 1/2 GI50	VEM @ 1/2 GI50 + DAS @ 1/2 GI50	0h, 8h, 24h, 48h, 72h	5% FBS	western blot
Extended Data Figure S4a	LIM2405	VEM @ GI50	VEM @ 1/2 GI50 + GEF @ 1/2 GI50	VEM @ 1/2 GI50 + DAS @ 1/2 GI50	0h, 8h, 24h, 48h, 72h	5% FBS	western blot
Extended Data Figure S4a	SNUC5	VEM @ GI50	VEM @ 1/2 GI50 + GEF @ 1/2 GI50	VEM @ 1/2 GI50 + DAS @ 1/2 GI50	0h, 8h, 24h, 48h, 72h	5% FBS	western blot
Extended Data Figure S4a	LS411N	VEM @ GI50	VEM @ 1/2 GI50 + GEF @ 1/2 GI50	VEM @ 1/2 GI50 + DAS @ 1/2 GI50	0h, 8h, 24h, 48h, 72h	5% FBS	western blot
Extended Data Figure S4a	VACO4232	VEM @ GI50	VEM @ 1/2 GI50 + GEF @ 1/2 GI50	VEM @ 1/2 GI50 + DAS @ 1/2 GI50	0h, 8h, 24h, 48h, 72h	5% FBS	western blot
Extended Data Figure S4a	RKO1	VEM @ GI50	VEM @ 1/2 GI50 + GEF @ 1/2 GI50	VEM @ 1/2 GI50 + DAS @ 1/2 GI50	0h, 8h, 24h, 48h, 72h	5% FBS	western blot
Extended Data Figure S4c	WiDr	VEM @ GI50	VEM @ GI50 + GEF @ 1/4 GI50	VEM @ GI50 + DAS @ 1/4 GI50	20h	1% FBS	western blot
Extended Data Figure S4c	KM20	VEM @ GI50	VEM @ GI50 + GEF @ 1/4 GI50	VEM @ GI50 + DAS @ 1/4 GI50	20h	1% FBS	western blot
Extended Data Figure S4c	LIM2405	VEM @ GI50	VEM @ GI50 + GEF @ 1/4 GI50	VEM @ GI50 + DAS @ 1/4 GI50	20h	1% FBS	western blot
Extended Data Figure S4c	SNUC5	VEM @ GI50	VEM @ GI50 + GEF @ 1/4 GI50	VEM @ GI50 + DAS @ 1/4 GI50	20h	1% FBS	western blot
Extended Data Figure S5a	WiDr iGNAS(R201C)	VEM @ GI50	n.a.	n.a.	0h, 8h, 24h, 48h	5% FBS	western blot
Extended Data Figure S5a	HT29 iGNAS(R201C)	VEM @ GI50	n.a.	n.a.	0h, 8h, 24h, 48h	5% FBS	western blot
Extended Data Figure S5a	LIM2405 iGNAS(R201C)	VEM @ GI50	n.a.	n.a.	0h, 8h, 24h, 48h	5% FBS	western blot
Extended Data Figure S5b	WiDr GNAS CRISPR-KO	VEM @ GI50	n.a.	n.a.	0h, 8h, 24h, 48h	5% FBS	western blot
Extended Data Figure S5b	KM20 GNAS CRISPR-KO	VEM @ GI50	n.a.	n.a.	0h, 8h, 24h, 48h	5% FBS	western blot
Extended Data Figure S5b	SNUC5 GNAS CRISPR-KO	VEM @ GI50	n.a.	n.a.	0h, 8h, 24h, 48h	5% FBS	western blot

## Sheet: Table S4
Supplementary Table S4. Antibodies
Protein epitope	company	catalog #	application
HSP90 (clone H-114)	Santa Cruz	sc-7947	WB
β-catenin (CTNNB1), total	BD Transduction Laboratories	610153	WB
β-catenin (CTNNB1), phospho-Y654 (clone 1B11)	Santa Cruz	sc-57533	WB
SRC, total (clone 32G6)	Cell Signaling	2123	WB
SRC Family, phospho-Y416 (clone D49G4)	Cell Signaling	6943	WB
SRC, non-phospho-Y527	Cell Signaling	2107	WB
SRC, total	Cell Signaling	2109	IHC
SRC, phospho-Y419	R&D Systems	AF2685	IHC
ERK1/2 (MAPK3/1), total	Cell Signaling	9102	WB
ERK1/2 (MAPK3/1), phospho-T202/Y204	Cell Signaling	9101	WB
MEK1/2 (MAP2K1/2), total	Cell Signaling	9121	WB
MEK1/2 (MAP2K1/2), phospho-T202/T204	Cell Signaling	9121	WB
CSK (clone C74C1)	Cell Signaling	4980	WB
GNAS (Gs alpha-subunit), C-terminal (clone 385-394)	CalBiochem (Millipore-Sigma)	371732	WB
COX2	Spring Bioscience	M3210	WB
COX2 (clone SP21)	Abcam	ab16708	IHC
Rabbit IgG HRP Linked	GE Healthcare	NA934	WB

## Sheet: Table S5
Supplementary Table S5. Primer sequences used to measure mRNA levels of beta-catenin target geens, and housekeeping genes.
Gene	Orientation	Sequence (5' -> 3')
NOTCH2	Forward	CAACCGCAATGGAGGCTATG
NOTCH2	Reverse	GCGAAGGCACAATCATCAATGTT
MYC	Forward	GTCAAGAGGCGAACACACAAC
MYC	Reverse	TTGGACGGACAGGATGTATGC
ASCL2	Forward	AACTTGAGCTGCTGGAGGGACA
ASCL2	Reverse	TCTTGGCCAGCATGGAAAACTC
S100A6	Forward	GGGAGGGTGACAAGCACAC
S100A6	Reverse	AGCTTCGAGCCAATGGTGAG
SP5	Forward	AATGCTGCTGAACTGAATAGA
SP5	Reverse	AACCGGTCCTAGCGAAAACC
AXIN2	Forward	CAACACCAGGCGGAACGAA
AXIN2	Reverse	GCCCAATAAGGAGTGTAAGGACT
LEF1	Forward	AGAACACCCCGATGACGGA
LEF1	Reverse	GGCATCATTATGTACCCGGAAT
ACTB	Forward	CATGTACGTTGCTATCCAGGC
ACTB	Reverse	CTCCTTAATGTCACGCACGAT
UBC	Forward	ATTTGGGTCGCGGTTCTTG
UBC	Reverse	TGCCTTGACATTCTCGATGGT
