# Supplementary material for: A reversible SRC-relayed COX2 inflammatory program drives resistance to BRAF and EGFR inhibition in BRAFV600E colorectal tumors
Source: Nat Cancer. 2023 Feb 9;4(2):240–56. doi: 10.1038/s43018-022-00508-5 (PMC9970872; doi:10.1038/s43018-022-00508-5)
Supplement: Source Data Figs.1–7 — Statistical source data. [file 43018_2022_508_MOESM3_ESM.xlsx]

## Sheet: Fig 1a
Source Data for Figure 1a
sort# corresponding to clustering in Fig.1a (top-to-bottom order)		Peptide ID		VEM vs.CON_exp.01	VEM vs.CON_exp.02	VEM vs.CON_exp.03	VEM vs.CON_exp.04	VEM vs.CON_exp.05	VEM vs.CON_exp.06	VEM vs.CON_exp.07	VEM vs.CON_exp.08	VEM vs.CON_exp.09	VEM vs.CON_exp.10	VEM vs.CON_exp.11	VEM vs.CON_exp.12	VEM vs.CON_exp.13	VEM + GEF vs.CON_exp.05	VEM + GEF vs.CON_exp.06	VEM + GEF vs.CON_exp.11	VEM + GEF vs.CON_exp.12	VEM + GEF vs.CON_exp.13	VEM + CET vs.CON_exp.04	VEM + CET vs.CON_exp.06	VEM + CET vs.CON_exp.10	VEM + CET vs.CON_exp.11	VEM + CET vs.CON_exp.13		VEM vs.CON_Ave	VEM + GEF vs.CON_Ave	VEM + CET vs.CON_Ave		VEM or VEM+GEF or VEM+CET vs. CON_Ave	VEM or VEM+GEF or VEM+CET_p-val_2 tails, unequal var.
sort_023		PA_001		21.0772	4.28192	62.8036	56.8732	9.02627	-19.75	126.023	-89.8702	47.533	154.352	29.6477	-50.4782	35.0178	65.7271	5.59339	-4.97638	-61.2837	58.5182	52.7048	-29.7173	111.543	20.5578	19.7514		29.7336	12.7157	34.968		27.172	0.0353444
sort_160		PA_002		-8.18122	2.09732	13.5835	29.9069	-31.5663	-16.231	138.622	-43.7434	53.6224	152.55	21.2329	-95.1754	37.4723	-11.616	-25.9724	-32.3838	-94.5608	34.1122	-60.1129	-42.7579	84.8877	-7.8568	-22.7239		19.5531	-26.0842	-9.71276		3.26982	0.803776
sort_091		PA_003		-0.733723	7.63072	30.704	-38.2412	-14.9693	-9.62702	81.6987	-46.5793	19.4033	118.145	8.37331	-53.7847	17.7248	-30.5527	34.9793	-16.4766	-58.7757	57.5402	9.59696	20.5306	87.2394	2.352	5.84674		9.21111	-2.65712	25.1131		10.088	0.292402
sort_157		PA_004		7.66018	13.8747	0.832307	-0.0564983	-10.4455	-44.213	-3.44733	-25.456	54.5137	21.504	4.73161	-63.8575	29.9668	-52.4557	-75.1802	-59.5929	-96.8458	37.8502	-31.0495	-55.7742	57.9243	-32.5823	5.67244		-1.10712	-49.2449	-11.1619		-13.7577	0.128289
sort_090		PA_005		-3.56152	-2.86988	-8.35989	34.941	12.1669	84.364	3.66627	-30.2344	52.2914	-31.1736	-9.44589	13.2089	19.3483	-18.7097	65.4997	-31.0096	-52.3433	46.9442	-6.94984	1.30779	113.669	-9.6298	17.9095		10.334	2.07624	23.2613		11.3491	0.185064
sort_032		PA_006		86.8797	-18.9388	52.2958	-40.5472	26.4395	5.29448	31.5888	-9.0569	-22.0691	-24.2236	19.8847	26.3614	38.8273	80.5288	27.7577	60.6882	0.569652	-3.36784	74.3692	6.86819	-23.0978	42.0168	-7.83756		13.2874	33.2353	18.4638		18.7492	0.0205775
sort_020		PA_007		-86.5434	38.7607	71.0998	-46.5412	-3.42013	27.925	5.24217	2.6828	-3.42017	-38.71	-13.4677	25.1784	4.64634	-0.261223	43.3144	5.42042	10.7239	81.2302	57.601	64.5222	31.0075	49.5606	65.5873		-1.27442	28.0855	53.6557		17.0495	0.0572062
sort_043		PA_008		17.5059	-27.8505	19.1234	-54.3907	46.9377	17.7705	25.0401	-31.5727	60.2487	-20.8236	37.3521	-32.0963	31.3973	100.77	29.8977	16.7108	-16.5137	68.4002	10.0493	13.2977	91.2422	30.417	22.5369		6.81861	39.853	33.5086		19.8022	0.0231916
sort_062		PA_009		21.4728	0.796616	20.4308	-33.8261	28.7289	16.8335	124.454	-3.4616	1.76343	104.561	46.5092	-106.974	-41.5612	51.5958	-9.36751	55.7913	-41.04	35.7082	-21.1441	-42.2063	87.4232	47.7943	-6.92006		13.8252	18.5375	12.9894		14.6679	0.195161
sort_082		PA_010			17.2653	-3.75519	4.3802	8.20067	-24.3035	98.1699	-31.7579		34.8832	24.7331	-78.4167	20.9043	44.0154	12.7128	29.4682	-68.327		-35.7312	-30.2343	93.015	6.42	35.2985		6.39122	4.46734	13.7536		7.84704	0.445723
sort_013		PA_011		-15.8114	27.7248	-13.0989	15.8372	5.79007	-10.465	72.2988	-81.7435	36.2381	-4.7212	6.11621	-92.0107	14.7093	12.3431	-1.41841	17.7447	-6.54575	66.7542	91.6768	0.34449	-5.16488	78.3377	48.8095		-3.01048	17.7756	42.8007		11.4672	0.223691
sort_105		PA_012		-15.7844	-100.283	-5.42809	80.6621	-4.11793	26.856	26.2266	-4.2362	11.3515	13.5504	-32.9282	-8.2519	9.16684	-14.2185	-5.33591	-51.0101	0.743352	16.4122	-5.23094	-5.81251	13.3357	-49.1775	0.0291368		-0.247431	-10.6818	-9.37122		-4.4992	0.529775
sort_189		PA_013		7.46248	19.5107	37.6536	21.0765	6.89427	-36.075	2.52867	-36.3377	-18.4588	-90.128	-3.90729	-40.4664	-76.0967	-5.78302	-14.1994	-21.758	-59.159	-56.5578	-52.0541	-29.3033	28.1036	-4.8558	-76.4129		-15.8726	-31.4915	-26.9045		-21.6662	0.00779363
sort_036		PA_014		17.6528	78.4634	53.7005	-18.9694	5.31267	-36.1665	37.1811	15.4097		16.7764	41.3056	17.6624	43.9663	51.2097	44.1251	66.5413	7.18565		7.30836	-14.2112	17.8116	56.3971			22.6912	42.2654	16.8265		25.4331	0.00113237
sort_148		PA_015		22.6452	-26.8308	9.11961	-44.6025	10.5715	12.8405	-32.1999	14.7752	-2.91707	-39.3496	7.64801	17.3687	5.80084	61.7986	39.4834	38.3739	17.2652	19.6262	-44.8031	22.8292	-69.7768	46.6829	36.6687		-3.47157	35.3094	-1.67982		5.3486	0.451043
sort_175		PA_016		-3.70102	17.9381	-45.0171	-3.6033	6.58187	-22	-18.4503	-32.6348	0.984129	9.0124	23.8496	-30.5241	-8.82266	0.362777	-50.9057	-18.9989	-45.7128	-27.5418	-31.3465	-40.8945	-24.8932	-15.7443	-43.3407		-8.18363	-28.5593	-31.2438		-17.6262	0.000664689
sort_015		PA_017		-17.5662	43.665	-17.3329	-79.6828	25.3377	-14.925	4.55667	1.3214	-14.336	-74.5184	44.7118	-49.8732	13.7238	39.979	40.6105	46.1439	-42.3713	12.5002	-41.6114	-43.3322	185.665	21.4949	26.5495		-10.3783	19.3724	29.7531		4.81345	0.67803
sort_045		PA_018		9.72018	80.6694	25.6674	82.7639	-45.2863	36.4915	38.4501	-18.5151	-7.45057	66.4644	-17.2212	-58.3217	7.83484	9.26518	124.891	2.51012	-35.2962	57.6942	87.1855	89.5397	-21.2857	10.1479	28.3939		15.4821	31.8129	38.7963		24.1006	0.0258199
sort_219		PA_019		-17.7951	-11.517	-42.1121	-40.6472	-81.9109	-52.064	-12.5931	16.1158	9.68323	-56.0688	-22.3506	-50.5659	-25.1807	-107.666	-97.3074	-104.715	-61.0701	-8.89184	-120.048	-50.0129	-76.228	-69.6891	-8.93856		-29.7697	-75.93	-64.9832		-47.4597	5.6401e-06
sort_214		PA_020		5.99488	-7.64438	-13.6151	-43.298	-52.6567	8.01048	9.59247	13.4451	-20.6455	-82.2712	-19.3803	-30.4814	-22.9612	-37.0261	-37.7516	-80.5788	-70.4651	-51.2458	-85.063	-43.5393	-115.491	-81.9602	-51.122		-19.6854	-55.4135	-75.435		-39.5719	1.90945e-05
sort_001		PA_021		106.706	-8.54618	64.6883	36.8714	-20.4699	-4.45552	-41.4891	41.0322		187.061	30.1971	37.8204		24.6902	24.1175	85.8548	28.8262		123.468	16.0507	295.83	36.9358			39.0378	40.8722	118.071		56.0626	0.00625179
sort_142		PA_022		-27.0662	-34.3506	122.025	70.1485	48.7189	-14.1735	23.2986	50.1377	-9.82747	-2.2724	17.7497	-16.5846	8.23234	46.511	18.5827	24.0262	-0.0596476	67.0822	11.6827	-26.1685	-34.9099	25.7292	0.0169368		18.1566	31.2285	-4.72992		16.023	0.0580665
sort_003		PA_023		36.823		396.805	-32.0433	88.0565	-14.0845	4.98837	12.1129	6.58743	42.484	21.683	-14.6856	60.1938	7.75388	105.468	123.876	-2.69045	31.6682	5.24106	63.8816	48.4836	151.54	5.43724		50.7433	53.2151	54.9167		52.2536	0.0129496
sort_019		PA_024		2.51248		-108.934	-38.0757	15.2153	72.2895	-10.5198	-5.0476	8.73583	-44.4704	6.41811	-41.1692	-42.6652	11.6197	97.9488	112.356	-68.0504	38.3722	124.276	61.1738	-35.2136	102.243	-15.9842		-15.4759	38.4493	47.2989		11.0469	0.414734
sort_029		PA_025		3.61808	23.0203	-33.829	14.9559	-18.1959	18.1355	-24.8253	17.8616	12.1095	32.7096	7.79101	72.8089	5.76434	16.3446	0.956195	21.0443	64.6964	34.8842	13.7803	-24.8867	49.0459	28.0421	8.18544		10.148	27.5851	14.8334		14.9573	0.0121392
sort_068		PA_026		5.07088	-7.16198	-1.72409	-8.9684	1.74287	27.17	20.589	-2.4479	-24.3656	-66.7132	19.6035	-6.0304	-3.93816	-18.7813	11.8965	36.5758	-16.9541	21.3062	149.689	-46.4442	-52.1074	2.9584	25.5819		-3.62873	6.8086	15.9355		2.89336	0.738759
sort_213		PA_027		20.1537	12.2973	-31.5757	-66.5645	-37.9057	-48.7895	-18.4668	11.5527	24.0395	-40.8852	-25.4779	-52.141	0.652835	-101.545	-87.1252	-81.9126	-34.8128	-53.3098	-89.5755	-79.8918	-113.657	-80.8044	-43.4325		-19.47	-71.7412	-81.4722		-44.312	2.45105e-05
sort_183		PA_028		-63.1854	-38.3343	-20.9534	-8.7463	-36.9155	-17.5345	-19.7307	-23.2571	-32.5599	-83.8836	-24.8836	34.8414	11.8028	-22.4734	-7.48331	7.45972	-17.7519	-40.8378	-63.1151	-22.0024	153.263	-5.1189	-27.3064		-24.8723	-16.2174	7.14404		-16.0307	0.0998712
sort_200		PA_029		11.8527	-2.73768	12.3782	27.2306	-62.0233	-30.596	-27.6405	-12.5314	-25.632	-105.238	-15.9065	25.8626	-22.2272	-77.4379	-30.9637	-25.5272	20.3148	-47.9818	-2.03624	-32.7086	-137.746	-10.4394	-46.8397		-17.4775	-32.3192	-45.9539		-26.8945	0.00421503
sort_086		PA_030		-16.7766	-86.649	16.9048	13.9226	-18.1347	-4.96202	12.7683	-40.1285	-6.56997	21.308	-9.22289	-6.6827	9.57034	24.015	-7.51161	-39.6316	-5.71555	7.83216	40.9326	-9.98241	27.8237	-23.6154	-2.55096		-8.81942	-4.20232	6.5215		-4.48072	0.434972
sort_130		PA_031		-34.2385	-119.636	-59.1996	-43.6533	78.4543	-2.28402	-24.9945	-20.7347	-13.4261	3.034	-36.4051	64.0709	13.1813	17.8581	2.67649	39.9026	75.7191	22.3062	-49.6525	18.298	13.3506	2.1768	16.3516		-15.064	31.6925	0.104901		-1.60195	0.867022
sort_108		PA_032		41.2754	-102.562	-38.8763	31.6889	-12.0147	-17.4525	-5.27313	13.9875	4.71403	14.2292	4.64601	-7.0588	7.73034	9.91168	-38.0216	-18.3233	-34.8348	15.8262	9.42206	-19.6821	9.20452	-16.2975	18.0398		-4.99737	-13.0884	0.137361		-5.64004	0.373806
sort_117		PA_033		30.3012	-90.5939	12.5082	-20.7376	-18.3033	10.6765	-24.3507	6.8791	42.4358	-44.1348	-42.6924	1.0816	18.0198	-1.00572	5.46469	-27.7257	-37.2564	19.0262	-48.6016	7.23269	-46.8291	-38.8451	6.38884		-9.14696	-8.2994	-24.1309		-12.2201	0.0771203
sort_089		PA_034		-10.037	-109.49	-2.00019	29.6042	8.15327	42.9655	-16.1376	-105.578	-27.244	33.6992	39.1619	72.1042	61.1398	-10.2308	-4.04231	11.358	10.6901	19.6182	-3.21104	-54.0191	0.245619	49.267	-3.30986		1.25704	5.47862	-2.20548		1.42205	0.881127
sort_228		PA_035		-15.1418	-104.181	7.34241	-127.386	-58.8219	21.3765	-40.7121	-18.9414	-92.3172	-174.621	-48.9841	91.1267	-80.3977	-84.2621	43.7164	-12.9826	94.1844	-65.8238	-130.433	19.8778	-114.83	56.1308	-20.356		-49.3583	-5.03356	-37.9222		-37.2364	0.0213044
sort_124		PA_036		36.8838	27.3311		-9.7574	7.26927		-12.1449	32.8508		3.3012	-13.014	-17.1302		-6.76832		0.474922	8.48745		-73.4616		-34.1347	2.7043			6.17663	0.73135	-34.964		-3.14055	0.663655
sort_156		PA_037		-46.6221	25.3588	-1.86859	-40.9173	47.9205	15.6445	-33.6516	16.1582	29.3907	-11.9956	19.4503	29.4489	13.4413	28.1801	-2.92021	38.3688	74.4874	15.6062	-59.6311	13.8802	29.6087	22.6526	30.2057		4.75062	30.7444	7.34322		10.9651	0.11215
sort_035		PA_039		4.34888	18.8062	-30.5879	30.0544	24.2261	35.8195	-6.68913	122.451	15.551	15.7476	16.5722	20.5621	34.9158	-31.1651	35.8468	46.5157	66.8169	37.1342	-2.65444	-13.9858	21.3497	56.5583	11.2091		23.2136	31.0297	14.4954		23.0175	0.00275369
sort_134		PA_040		3.47198	2.62302	-46.7588	40.6618	-17.3185	-11.5595	-73.8669	25.4448	-3.70867	-78.4528	-7.87519		35.5628	-45.6393	15.3178	6.66052		79.3802	-21.9208	-49.3196	-32.2315	28.2259	68.6029		-10.9813	13.9298	-1.32862		-3.93809	0.673766
sort_151		PA_041		22.2938	1.90012	-80.4821	-24.4633	27.5123	-1.38252	-25.4676	43.3034	39.211	0.382002	-0.597892	23.661	25.1423	-5.44662	-3.21841	-16.7928	58.5521	39.5962	-66.1191	2.92099	-33.2559	21.2418	49.5454		3.92404	14.5381	-5.13336		4.26244	0.564633
sort_149		PA_042		-1.30882	-12.2843	-12.6038	-82.7566	-30.6927	5.69998	-5.42313	56.2588	6.58403	-19.0752	25.5882	20.6813	32.5598	1.93618	9.70319	7.84132	33.174	122.32	-39.2758	6.21079	-66.0829	-0.654098	39.9284		-1.29018	34.995	-11.9747		4.27517	0.623115
sort_197		PA_043			-29.252	3.86011	-13.9649		-5.52452	-18.0531	-3.4378	-106.314	-102.982	-2.98579	7.7837	-75.8762		-18.9635	-43.1011	-36.6984	31.9202	-57.6501	-0.58741	-111.635	-29.6057	80.517		-31.5224	-16.7107	-23.7923		-26.6275	0.0212218
sort_221		PA_044		-1.82362	-13.5703	-40.2622	-89.6803	-59.0729	-60.506	-32.37	2.973	-14.4758	-69.5136	-41.667	1.0922	-18.6772	-96.2532	-109.514	-119.842	-39.402	-59.2738	-78.1039	-82.2195	-96.4803	-76.0835	-31.4701		-33.658	-84.8569	-72.8715		-53.3128	5.15727e-07
sort_195		PA_045		-27.1686	-31.6834	-16.558	-48.8674	0.551274	59.3965	-20.919	54.07	4.77843	-84.3104	-33.495	10.8748	-99.1492	6.57988	19.4768	-50.4335	33.3903	-62.5778	-57.8476	58.9292	-66.3803	-19.4465	-66.8892		-17.8831	-10.7129	-30.3269		-19.0295	0.0565678
sort_021		PA_046		77.4042	-60.6764	28.964	35.8647	61.6363	46.5385	-58.2399	-8.657	-121.598	9.0468	-4.77059	55.4257	-120.653	36.8611	127.02		24.7784	-67.6478	68.1895	103.889	87.9736	73.7677	-46.8409		-4.59344	30.2529	57.3958		15.8307	0.298175
sort_071		PA_047		53.5438	-41.7244	43.5582	-22.2554	-13.2279	16.1195	5.38197	16.4462	-25.8652	-8.0204	-6.83499	22.6772	-11.6657	-13.8888	30.279	24.7023	24.6364	10.4442	60.719	-4.22961	24.5224	26.4917	-2.84296		2.16407	15.2346	20.9321		9.0855	0.106204
sort_112		PA_048		30.2216	84.6333	-67.3637	14.1001	-20.4919	-11.575	-2.91633	55.9568	-9.52467	-0.749198	14.7684	20.8754	4.99034	-36.9371	-53.942	19.4005	8.06345	-35.8618	37.3135	-11.1407	-12.9768	11.1087	-19.0521		8.68655	-19.8554	1.05052		0.82177	0.908775
sort_055		PA_049		44.0061	32.7939	-6.95889	190.341	-19.0299	4.17598	-20.703	-5.4432	1.38033	-30.0008	-0.542992	8.5859	-9.28816	-77.3396	-33.5871	-10.3353	-13.3087	96.7242	176.325	-1.32121	114.663	-28.6911	93.1951		14.5628	-7.56932	70.8341		21.9844	0.133177
sort_094		PA_051		-26.8516	76.19	-3.52719	-10.7973	-57.2135	15.1445	-24.0375	-13.9104	16.5953	-40.9628	-70.9186	0.870204	26.6053	-70.8749	-22.403	-23.5547	42.2587	30.4382	-33.7025	130.158	-24.4028	39.7571	24.8426		-8.67797	-8.82716	27.3305		-0.882469	0.928822
sort_051		PA_055		7.87488	46.3672	16.7021	-24.8177	35.1283	10.502	6.75117	19.0315	-53.2354	-38.5332	-29.2462	-38.2452	61.3888	80.875	39.3856	41.6301	-38.0551	68.8322	57.0017	5.03259	33.3368	28.7103	107.803		1.51295	38.5335	46.377		19.3139	0.0398072
sort_181		PA_057		18.7852	115.476	-13.3783	-5.6692	-42.1397	-28.858	-19.4208	25.374	-3.32587	-55.4744	6.59311	29.6672	-6.78816	-63.9589	-44.1847	-12.4122	10.9965	-55.4298	-19.171	-25.2223	-35.1815	-37.4048	-50.1		1.60317	-32.9978	-33.4159		-13.5316	0.107552
sort_034		PA_066		-29.5405	77.4159	56.8585	-8.8409	47.5709	-7.04902	-12.7407	33.7772	22.8339	22.6532	11.7733	8.7986	48.9998	157.143	21.8286	11.27	-22.6893	-7.59584	19.2013	1.95979	12.5983	1.3378	1.55724		20.9623	31.9913	7.33088		20.3966	0.0213673
sort_061		PA_067		46.0119	22.3181	94.0232	0.618202	27.6491	40.9045	-8.83383	-13.8719	16.5105	-19.84	20.0838	5.9139	28.8263	45.0619	67.9341	-30.5385	-14.8167	17.0922	2.68936	54.6937	-3.90398	-31.2695	19.3424		20.0241	16.9466	8.3104		16.8086	0.01842
sort_007		PA_068		11.2827		43.2493	11.2172	18.2319	-43.841	81.5274	-47.3982	16.0682	43.5652	35.8839	-41.3149	-3.99866	74.3826	-30.4105	40.6798	-26.9964	163.366	-6.81004	6.22889	230.759	42.1408	154.644		10.3727	44.2043	85.3925		35.1117	0.0305312
sort_004		PA_069		33.7663	60.7531	53.9474	43.1024	-31.7219	26.914	130.975	38.435	82.0142	-5.9472	22.2124	-74.2806	57.9198	47.7797	36.8594	54.6537	-57.4265	40.9322	14.9186	-29.3762	167.451	78.8123	0.991437		33.6992	24.5597	46.5594		34.508	0.00615421
sort_056		PA_070		10.6945	92.5804	29.3016	53.2519	-27.9217	30.634	128.907	-26.0185	84.8708	80.784	3.71091	-84.1164	26.4368	-6.54492	29.3072	-40.4006	-73.0518	58.4902	-54.5983	-21.8447	129.134	-0.215598	22.2031		31.0089	-6.44	14.9356		19.3736	0.128657
sort_224		PA_071		-56.5559	-38.3537	5.22131	-124.633	-52.6279	-46.018	112.376	-42.5507	-33.3582	-14.7344	16.2314	-60.7413	29.4708	-14.5201	-25.1934	25.3691	-25.5566	46.4842	-83.7173	-27.499	-107.883	29.8277	-8.74036		-23.5595	1.31662	-39.6023		-21.6392	0.0587301
sort_177		PA_072		-0.663323	9.02522	7.65091	-35.3815	-8.55153	-26.4445	17.9016	-9.663	27.7859	-45.5412	6.02681	-26.3485	18.0718	-23.2157	-51.3942	-64.4733	-44.7341	8.10416	-25.3749	-34.4543	-52.4438	-42.1199	-5.92166		-5.08702	-35.1426	-32.0629		-17.4852	0.00427467
sort_203		PA_073		-11.7514	41.4963	3.23421	11.681	-21.9005	-60.0515	10.9596	-9.557	16.5816	7.1432	-24.4591	-27.7175	2.41134	-46.2498	-84.4788	-69.8438	-62.1089	-3.06184	-51.3946	-53.3952	-42.7054	-58.4644	4.10634		-4.76383	-53.1486	-40.3707		-23.0229	0.00323852
sort_080		PA_074		88.3142	10.807	37.2	-56.4201	-2.44093	8.43898	47.6616	-36.6099	19.565	32.6264	38.7692	28.6652	-2.29516	53.7154	-35.4035	49.9917	-37.8892	-13.4058	42.9391	-30.4297	18.4864	27.6399	-35.4669		16.4832	3.4017	4.63376		11.0634	0.168331
sort_065		PA_075		6.14248	40.6222	52.0533	24.5815	-47.8171	32.8445	8.59377	-12.4173	22.0562	-67.7184	5.69061	27.0843	47.9468	11.0302	-3.96381	14.7027	34.4942	21.4462	16.8645	0.36669	-11.2749	-12.3235	31.323		10.7433	15.5419	4.99116		10.536	0.0888837
sort_009		PA_076		-12.9525	0.214416	36.6399	-6.6887	35.5023	85.1875	23.8404	-58.5149	35.051	-5.6444	18.8296	-16.3278	9.43334	150.993	98.7132	69.4233	-37.6769	93.7182	41.1841	118.643	15.5784	29.1583	51.5186		11.1208	75.0341	51.2165		33.7314	0.00433616
sort_083		PA_077		18.0733	-59.0193	-0.677093	35.5943	7.08487	10.228	-23.3667	-33.1953	47.3247	60.8068	13.0302	-50.004	16.3058	37.8325	-19.1361	45.0897	-75.2692	33.0362	-19.6227	-36.0583	97.5217	21.8735	20.6477		3.24505	4.3106	16.8724		6.43915	0.462322
sort_038		PA_078		-3.15622	-15.824	14.4116	1.9654	22.9579	2.72848	60.8316		37.0568	62.0208	37.5594	0.748004	19.2313	7.63298	125.475	35.4819		7.90016	-51.7564	35.2071	106.38	25.8449	0.403437		20.0443	44.1226	23.2157		25.3857	0.00800118
sort_168		PA_079		-4.95512	53.2431	27.8016	-21.7517	-25.0249	12.027	48.6753	-2.297	52.3853	-21.036	8.15151	-19.6228	-28.4072	-9.67542	-16.2452	7.32482	-52.5719	-74.8318	-4.07954	9.60789	-25.4118	10.1282	-71.1233		6.09147	-29.1999	-16.1757		-6.42126	0.374943
sort_207		PA_080		14.0219	7.73482	-2.63199	7.0451	-63.7541	-21.1265	1.81857	-8.4635	32.2445	9.2524	-19.3379	-33.68	-21.4237	-52.0555	-80.2664	-95.5436	-41.0357	-55.2618	-12.4273	-56.2523	-33.2184	-78.4498	-48.117		-7.56157	-64.8326	-45.693		-28.3012	0.000620694
sort_088		PA_081		6.95318	-113.855	3.15581	16.0928	3.61707	-20.4325	10.3551	-52.0305	33.6542	19.782	9.61241	-2.5912	31.5498	-14.2006	-8.05631	24.6745	24.3595	10.8202	-45.3302	-4.55351	-28.5599	47.1355	15.7173		-4.16434	7.51944	-3.11816		-1.39696	0.847403
sort_111		PA_082		40.53	100.326	41.7785	11.2913	-38.1397	-48.279	-6.15183	-21.9266	-12.4421	24.8948	16.4917	8.931	35.2883	-31.6244	-38.7164	-2.29278	-6.15595	-2.96584	-5.37534	-23.1322	21.8353	1.8122	-4.59526		11.7378	-16.3511	-1.89106		2.66875	0.700377
sort_046		PA_083		-11.1014	55.7037	54.0394	20.2429	-6.87213	12.1135		-26.9019	-20.7794	23.3528	7.20501	24.485	54.6518	36.2334	78.1291		16.5122	17.6142	37.7659	66.7652	23.3958		23.3481		15.5116	37.1222	37.8188		24.2952	0.00111997
sort_174		PA_084		14.9055	31.0895	-10.3632	-36.8522	-12.8671	-18.017	-28.7646	4.8999	-2.21167	-28.3676	11.2222	-19.2898	2.19334	-21.5871	-19.3221	-19.6035	-39.8405	1.58216	-51.1034	-28.7238	-49.0664	-37.8977	-6.42066		-7.10945	-19.7542	-34.6424		-15.8437	0.00150086
sort_092		PA_085		10.47	46.687	-17.5523	44.7859	10.4559	2.24698	-22.2783	1.5846		4.8764	0.840308	16.4176		-5.99932	-13.5628	-5.51158	-0.411448		98.0203	-15.0192	47.2803	-17.7298			8.95764	-6.37129	28.1379		9.76844	0.174538
sort_101		PA_086		0.383777	26.2962	-14.1253	49.5812	-1.34133	29.538	-11.1675	-25.1488	-19.2961	19.9488	-23.2356	-2.3174	-12.2282	20.7352	-6.37551	-3.12968	0.521552	-16.5478	16.0418	-14.4706	-75.3699	15.2109	17.1004		1.29906	-0.959259	-8.29748		-1.27808	0.809161
sort_193		PA_087		-8.56682	-37.0992	55.9785	-40.4217	-0.472326	-22.5445	-6.80043	1.4165	-13.6685	-77.2612	1.53971	-38.1142		-30.0147	40.0629	-27.3614	-41.6088		-95.1469	37.365	-51.1905	-6.7292			-15.5012	-14.7305	-28.9254		-18.0319	0.0419834
sort_225		PA_088		-39.1951	-62.9161	-23.1781	-67.0458	-0.231126	12.173	6.33627	6.4648	14.4194	-116.08	7.00331	32.8967	-31.3067	-26.8685	-0.0329053	18.801	44.9398	-33.8458	-86.1354	-21.467	-138.949	-6.984	-12.9021		-20.0508	0.598701	-53.2875		-22.7871	0.0262119
sort_109		PA_089		45.8799	86.2114	-16.7856	19.179	-56.3391	-12.3945	-33.0615	-14.5779	15.7726	13.8044	-16.4945	17.7851	-31.1072	-45.3901	-72.1449	-4.77678	48.5242	-25.1898	32.464	-39.8586	41.2454	-26.6778	-15.8662		1.37478	-19.7955	-1.73864		-3.90429	0.628583
sort_173		PA_090		41.3299	67.7042	39.7163	-28.114	-18.8725	-40.0325	-6.54573	-11.4359	-3.95417	-57.5056	11.0752	-2.7098	5.27034	0.0616775	-22.2364	-28.2737	-36.7251	-9.93384	-49.741	-53.0064	-13.7902	-16.6251	-27.8649		-0.313408	-19.4215	-32.2055		-11.4004	0.0874179
sort_150		PA_091		62.0409	0.699116	4.07761	-64.4614	24.6389	2.19598	-33.333	-16.3159	-11.734	-8.6708	16.4142	35.9009	28.9643	35.9214	11.0511	28.9971	53.7866	24.3462	-42.5744	-22.7764	-34.0653	36.3977	30.0644		3.10898	30.8205	-6.5908		7.02457	0.308205
sort_147		PA_092		79.4523	5.95822	-6.94829	-107.689	176.079	25.4725	6.66147	27.4168	25.7075	-24.8844	68.0266	73.5546	-22.9492	63.0959	47.087	11.9595	92.4197	-20.6698	-72.1813	-24.7976	-22.2714	-5.8299	8.92474		25.0661	38.7784	-23.2311		17.5476	0.168776
sort_123		PA_093		29.711	-34.1723	-39.4986	-57.064	15.3735	6.53298	-16.0029	7.0409	-7.00607	-7.1004	19.3761	14.3561	44.7168	16.8665	-77.9592	-0.854578	2.46985	13.7242	-120.699	-62.0344	-38.2139	-1.676	29.6287		-1.82592	-9.15066	-38.5989		-11.4124	0.180517
sort_119		PA_094		-0.647323	17.4971	-7.43379	-10.5864	11.2435	-16.444	-6.77673	11.267	-4.15947	-29.162	7.51721	40.2301	-10.3487	-19.8129	10.8732	-30.8403	32.729	0.00816025	-12.5272	-32.7744	-67.1065	-22.7089	3.71784		0.168961	-1.40858	-26.2798		-5.92372	0.230667
sort_107		PA_095		-28.8855	110.807	-49.38	-18.1402	-14.8081	7.86048	3.85827	-49.2824	-46.0148	-40.7452	6.06331	0.751804	26.8673	-25.6512	-25.5447	4.51102	21.2527	-4.81584	-4.75984	-16.1554	-92.3246	8.728	32.9165		-7.00371	-6.04962	-14.3191		-8.38659	0.312434
sort_165		PA_096		-2.96612	51.4682	-9.16039	-2.6644	-62.1083	-1.99802	-22.1292	-26.3736	-37.2902	51.2972	-31.0432	34.8922	-3.95816	-76.215	-37.062	-40.5835	16.0991	-36.7438	-26.324	56.5593	-44.8298	-25.3009	-36.435		-4.77185	-34.9011	-15.2661		-13.603	0.081377
sort_180		PA_097		22.0853	10.8718	32.4234	7.9823	-56.8823	-9.09402	-20.9226	13.385	-14.87	-17.4496	-7.87389	-8.3937	8.30884	-28.9796	-57.8376	-69.034	-25.797	5.10816	-55.8793	-22.9769	-7.50598	-49.1398	10.322		-3.10996	-35.308	-25.036		-14.8761	0.0180845
sort_155		PA_098		38.3884	-109.487	4.92331	37.092	23.1613	12.123	-39.8394	-24.9878	-38.0451	14.9544	20.5135	-1.0658	-1.46766	5.72828	35.5211	69.01	54.9157	3.98216	37.6072	3.64389	28.5431	13.5822	-20.9351		-4.90285	33.8314	12.4883		7.29833	0.358018
sort_194		PA_099		5.10328	-121.411	2.61391	-5.5541	-16.0805	5.32398	-22.716	-31.1836	-2.36337	-10.3356	3.43141	7.6348	-13.6427	14.399	-47.0895	-18.5003	-4.81075	-34.0278	-18.4831	-27.6302	-27.2854	-49.6421	-22.8662		-15.3215	-18.0059	-29.1814		-18.9181	0.00397238
sort_085		PA_100		33.295	-70.3693	16.6274	69.6315	-24.6747	1.11398	-42.0141	-23.4178	-8.33117	73.312	23.3347	49.3782	-31.0777	-61.9328	62.0361	-1.57778	43.7324	-38.8258	49.9483	70.1982	-21.7232	7.0996	-56.98		5.13908	0.686401	9.70858		5.16447	0.590216
sort_049		PA_101		-13.4193	-132.563	-12.261	-13.5188	24.6913	175.861	-6.36873	11.6415	-7.46747	-50.6372	-4.17039	63.7421	121.646	72.8426	39.8474	46.6325	66.1135	6.37616	86.1668	46.5202	17.6004	23.4639	46.9229		12.0905	46.3624	44.1348		26.5071	0.0482349
sort_190		PA_102		-4.89742	-115.474	-2.99709	-50.2294	-40.3813	36.7795	-4.71033	-18.6128	3.77603	-76.7212	4.01591	31.6038	17.6853	-25.1089	-75.631	-8.18298	3.25865	-40.6118	10.9496	-65.8544	-25.6925	-7.456	-28.8605		-16.9356	-29.2552	-23.3828		-21.0153	0.0127452
sort_212		PA_103		26.7457	-87.6851	-26.9472	-47.5788	-32.8293	3.32548	-19.4094	-47.2099	-5.88537	-151.931	-20.7916	40.7005	-12.7902	-65.5498	-57.5221	-68.8729	1.05405	-35.5478	-6.23064	-17.128	-95.3808	-69.4451	-2.98266		-29.4066	-45.2877	-38.2334		-34.7779	0.0007949
sort_198		PA_104		-4.00582	-105.032	-63.5518	-35.451	-14.6063	-6.47602		-58.4126	-19.8226	-69.4748	-5.32019	17.8053	-116.022	-17.7003	37.8713	-2.51288	29.022	-120.528	-36.6576	8.64979	-69.0064	27.3169	-49.0044		-40.0308	-14.7696	-23.7403		-30.5873	0.0053918
sort_192		PA_105		-10.0549	-94.7286	-17.3797	-31.0486	-23.4525	-12.848	-82.3368	-44.1553	18.7519	-17.7076	-21.6983	40.4515	-3.10816	-38.5572	-60.2776	-1.91038	31.061	-44.3238	-42.4338	-7.69271	-43.0127	-8.7322	-20.8077		-23.0242	-22.8016	-24.5358		-23.3044	0.00199188
sort_040		PA_106		101.903	66.5518	-4.59309	-46.9776	53.9791		-6.29763	60.1221	-70.4393	-19.346	113.445	115.126	-12.4757	64.9791	-63.0878	77.1218	45.6102	40.7662	106.601	-77.1181	64.3112	34.3688	28.2831		29.2499	33.0779	31.2892		30.5834	0.026582
sort_037		PA_107		-2.31232	78.7145	-20.0342	8.679	-17.3987	-6.36752	-24.1635	9.8002	-16.4628	21.6816	-29.3267	33.7328	171.391	52.5428	59.2353	19.1488	39.7571	45.1742	35.8694	16.5428	-13.2344	25.3162	43.4282		15.9949	43.1716	21.5844		23.118	0.0188162
sort_042		PA_108		-57.2117	14.5314	-20.3648		-28.7269	-23.367	-21.5325	8.2046	-30.5271	176.992	-23.6385	17.4985	4.36284	31.6367	50.4557	50.8066	29.1152	36.1322	-0.323842	17.9641		61.5216	20.7748		1.3517	39.6293	24.9842		14.9668	0.172758
sort_172		PA_109			86.945	-29.1993	4.5738	-24.7837	-5.60402	-11.2491	64.6345	10.4812	-65.886	-39.4439	27.7469	-21.3252		-34.8056	-51.7094	35.919	-39.1678	0.611758	-8.04131	-80.1338	-60.7452	-11.3257		-0.259148	-22.441	-31.9268		-12.0242	0.200135
sort_059		PA_110		7.17698	149.173	-47.5002	47.3148	-9.98453	28.5795	-67.4601	85.1687	11.1461	26.7832	-8.27309	62.3233	10.0348	-48.9875	-1.34761	-10.0318	24.6354	-12.0898	65.995	13.4325	-27.0134	-13.5376	-20.7484		22.6525	-9.56428	3.62562		11.5126	0.261532
sort_118		PA_111		-38.0965	58.5425	-26.2135	56.957	-36.9781	37.0835	8.68317	0.438196	3.01543	15.6124	-10.6836	26.4493	-36.9532	-52.8748	-3.19281	-2.27128	38.3192	-12.4918	-54.0784	18.0581	-68.0457	15.5461	-24.2327		4.45051	-6.50232	-22.5505		-3.80033	0.607243
sort_125		PA_112		-36.3046	129.863	-17.7845	-2.5282	-47.3687	14.1765	-58.131	17.1552	13.8845	-94.4336	-32.3289	33.8696	-20.7912	-41.0561	8.79029	-1.51998	59.6425	12.2402	-10.9622	23.7247	-50.5799	-39.9706	-4.18486		-7.74788	7.61936	-16.3946		-6.28689	0.515493
sort_030		PA_113		1.23988	54.0439	-3.96059	27.1589	34.9645	15.7015	-83.3739	45.3541	3.42393	-52.4024	12.8541	20.0447	-3.31716	-3.80962	29.8339	34.9824	86.1847	3.12016	36.8933	38.301	-78.3298	59.857	30.8297		5.5178	30.0623	17.5102		13.4606	0.126693
sort_113		PA_114		-27.7582	58.4375		6.8696	57.2671	-11.69	4.11357	-1.5783	46.9354	34.9268	20.7515	-17.8617	14.6933		1.79359	11.9844	-38.9558	7.42216	-47.8312	-1.33421	-152.085	11.0274	27.4931		15.4255	-4.43892	-32.546		0.220034	0.982251
sort_026		PA_115		-17.7034	-14.6499	63.123	-16.9889	74.5153	25.4645	24.018	25.8804	115.201	43.9368	10.6914	-98.5147	3.73784	63.7461	38.8119	12.7571	-66.6428	50.7262	-0.986142	62.6924	-17.544	29.0969	59.5433		18.3624	19.8797	26.5605		20.4744	0.0493665
sort_024		PA_116			19.7004	55.9487	17.7351	25.5157	-30.938	91.2276	10.7258	44.0304	46.6336	28.0496	-94.9677	9.38634	89.9994	39.9938	-3.60088	-80.7409		19.6849	49.1894		8.9285			18.5873	11.4128	25.9342		18.2369	0.111808
sort_072		PA_117		-10.6547	6.18632	23.1895	2.9831	2.33347	22.9465	92.0676	-36.0318	-16.7752	68.79	17.4477	-77.058	14.1948	90.5193	61.7658	40.785	-70.0535	-77.1458	-140.372	10.2762	276.445	77.8728	-113.302		8.43225	9.17414	22.184		11.583	0.520303
sort_162		PA_118		-21.3174	-3.20658	-29.8261	8.2826	-12.1113	-38.5625	97.5087	-28.2774	-7.52807	18.0708	-19.4058	-115.897	-6.38866	22.1307	-36.2951	-40.9809	-83.7735	5.40016	-18.4394	-17.8763	70.7485	-25.8215	-18.9185		-12.2046	-26.7037	-2.06144		-13.1515	0.157378
sort_166		PA_119		24.2709	29.9092	-6.03519	-24.7547	-39.3703	-28.664	26.4063	-8.0155	143.978	1.3212	-2.42729	-81.585	-2.32016	-45.6222	-45.8476	-21.1128	-59.712	-0.46384	-12.9599	-14.5545	18.1399	-5.3318	-20.3889		2.51645	-34.5517	-7.01904		-7.61478	0.404878
sort_208		PA_120			-150.257	-10.6123	-43.9623	-35.6023	-55.029	-22.6404	1.4442	15.7463	-25.1612	-11.775	-33.7148	-2.73316	-59.6266	-55.9263	-54.7557	-49.0325	-54.2098	-38.0801	-29.7955	-80.1801	-36.8867	-45.207		-31.1914	-54.7102	-46.0299		-39.909	1.59588e-05
sort_161		PA_121		4.26628	71.4475	42.6015	47.5664	-6.13273	-55.517	-31.5876	12.0475	35.3479	114.472	0.307008	-2.4605	9.01134	-55.6263	-30.5281	-39.6345	-25.4004	-31.0378	-60.0808	-23.7488	93.8685	-23.0735	-13.4995		18.5669	-36.4454	-5.30682		1.41774	0.886484
sort_120		PA_122		9.00338	-42.335		52.1641	12.0979	-14.6775		-40.9153	-40.9341	20.0192	-24.7822	15.9163	-6.18466	41.4956		-16.8431	70.0423	-78.8198	4.02346		-44.2583	-45.9717	-73.2041		-5.51163	3.96873	-39.8526		-10.7455	0.266201
sort_081		PA_123		-0.537923	-7.13538	72.3824	18.2888	11.2059	-25.9755	-10.5642		53.1773	-32.5352	25.9846	6.8653	45.6693	7.43328	-22.7787	21.9127	0.0384524	38.9022	-24.9374	-17.3458	32.3339	2.9489	62.3018		13.0688	9.10158	11.0603		11.7107	0.0793935
sort_102		PA_124			16.5562		-18.8159	24.9431	9.89898	29.9163	9.709		6.7508	-13.4921	-53.7364		35.0292	-6.78051	42.8666	-74.8821		-122.683	0.66079	83.5863	-3.8068			1.30333	-0.941713	-10.5607		-2.01646	0.863351
sort_104		PA_125		-25.3103	-39.4087	13.8674	8.3502	-3.35893	5.77948	-18.6648	-28.2033	41.6062	61.0144	-43.418	-71.8654	10.2418	25.6866	1.22109	-29.1021	-81.8765	-4.40184	-13.6434	-35.6148	76.6685	-48.5583	-34.3827		-6.87461	-17.6946	-11.1061		-10.1467	0.222059
sort_002		PA_126		-90.8468	-248.195	4.40011	144.358	-1.14193	19.986	-0.982833	-142.471	88.0542	-4.7264	-51.2568	-213.812	-26.9627	5.93478	-39.1234	-9.08008	-136.399	-17.1818	205.476	-24.1236	62.0314	1.0709	-31.7732		-40.2767	-39.1699	42.5364		-22.0332	0.307745
sort_171		PA_127			-13.7665	244.007	22.1423	-41.7473	-64.0395		-70.8805	32.0517	8.606	-26.9522	-20.8581	-27.2337	-39.2815	-128.312	32.3943	8.69225	-37.6518	-107.614	-101.01	-24.2611	25.7929	-22.4923		3.75721	-32.8317	-45.9168		-16.7816	0.316949
sort_206		PA_128		-30.9926	-2.04888	-21.0166	5.7501	-42.1311	-26.9815		13.0124	-19.0796	-11.5824	-20.9923	-19.2126	-27.4837	-40.6173	-35.437	-71.6186	-56.2988	-52.6678	14.9137	-23.1387	-78.6711	-68.942	-36.6259		-16.8966	-51.3279	-38.4928		-29.6301	2.31426e-05
sort_176		PA_129		17.9736	35.0432	9.20311	-8.3021	16.5953	-44.4755	-95.3493	-11.337	20.5017	31.4204	-34.0593	-24.1819	-51.7462	12.5444	-32.4357	-44.7398	-22.174	-69.5558	-11.2483	-25.9997	-18.8803	-23.99	-80.4339		-10.6703	-31.2722	-32.1104		-19.8099	0.0123441
sort_087		PA_130		6.42078	93.5766	-8.23809	-18.8069	21.9117	-23.949		6.7289	-32.8275	5.552	-18.9951	-27.4087	17.4743	27.7567	40.3847	9.27202	-30.5186	-0.22184	16.8305	5.35729	-57.0578	30.3846	21.2026		1.78659	9.33458	3.34344		3.85587	0.572324
sort_153		PA_131		42.5516	-15.7175		-36.2104	53.9267	-25.977	12.9642	-28.6266	11.587	-2.0528	-9.94099	45.0061	7.61984	47.0293	-17.4653	28.6359	59.3654	9.57216		-34.4703	-6.47038	-11.2559	46.2586		4.59417	25.4275	-1.48449		8.39664	0.228985
sort_218		PA_132		27.3653	1.98862	-17.9123	-10.7503	-37.9515	-38.2085		1.6694	-4.29667	-7.9708	-32.9245	-55.643	-34.7267	-66.3157	-36.928	-60.146	-53.9243	-50.7998	-72.8485	-49.2112	-81.3549	-61.983	-54.1259		-17.4467	-53.6228	-63.9047		-36.2272	5.51836e-06
sort_137		PA_133		-7.56532	-11.093	-36.2891	-37.02	28.1023	-12.4505	-34.8447	-66.7733	-82.9091	-8.8444	-16.115	-47.9727	61.9178	-18.7047	149.621	-18.0419	-52.871	-6.05384	26.8438	-10.6518	-47.0324	-44.5193	33.0669		-20.9121	10.7899	-8.45856		-11.3131	0.276043
sort_191		PA_134		-9.39532	-6.79958	-28.0176	-25.4543	-2.21133	-19.7655	3.87087	19.0371	-184.326	-30.044	-21.7326	-54.6807	6.68534	-23.2338	1.56889	-56.6183	-57.8648	-4.25184	-51.2801	1.66319		-54.5009	-3.90126		-27.141	-28.08	-27.0048		-27.3297	0.00604459
sort_141		PA_135		-59.7256	-58.0509	-56.5944	20.6817	-22.1189	-43.43		-64.418	55.7093	-49.5392	-10.3124	11.2694	-45.7672	-18.6507	6.16059	18.1563	15.995	-35.5258	-17.4403	-3.47771	-107.816	28.7549	0.112937		-26.858	-2.77294	-19.9733		-19.8194	0.0253963
sort_215		PA_136		-23.9476	-0.988884	-2.46749	-52.3879	-25.0299	-44.0825	-29.1189	21.1995	-12.5551	-56.38	0.943808	-29.7888	-52.7477	-62.0103	-75.906	-42.6775	-52.857	-84.8798	-82.6303	-48.8036	-97.8083	-86.9597	-56.2273		-23.6424	-63.6661	-74.4858		-43.3961	1.20189e-06
sort_170		PA_137		8.49118	19.3325	0.931407	44.34	-58.0881	-48.1435	-37.1112	3.7095	4.10623	27.894	-9.83749	-10.8968	-5.33816	-81.6775	-55.3897	-30.5854	-0.0801476	3.19816	29.2824	-33.178	48.6616	-19.3596	-1.38426		-4.66235	-32.9069	4.80442		-8.74448	0.218968
sort_146		PA_138		-14.2371	-8.79518	11.6685	38.2741	52.9057	-5.71702	-11.9187	16.6951	12.414	121.894	2.23951	1.348	2.25534	38.8624	9.85149	-5.84618	14.9191	43.2762	43.6135	-28.0704	-35.9671	33.4324	-15.0688		16.8481	20.2126	-0.412079		13.8273	0.0610604
sort_139		PA_139		-12.5041	3.75482	-117.939	3.8652		-43.78	-31.9977	-12.4338	-20.3395	-34.836	12.6841	4.1107	-2.26366		4.84059	28.9234	10.07	-30.7398		-48.8766	-72.3181	26.6776	35.5988		-20.9733	3.27353	-14.7296		-14.8752	0.0884819
sort_053		PA_140		-129.242	1.88212	51.2255	-11.1279	27.7653	11.4175	-8.69523	-193.037	-166.196	625.05	4.82391	-20.6938	1.21034	21.6586	79.1078	-36.2432	85.4644	119.196	-26.0369	64.2669	-19.6211	-56.6938	132.623		14.9525	53.8367	18.9076		24.2654	0.456459
sort_100		PA_141		-99.3543		-140.857	-18.5576	48.3229	8.00348	15.0771	-90.0643		104.113	13.0768	-5.76		6.88318	-58.5193	-30.6003	-21.1626		-22.2702	-48.2213	185.356	-31.7157			-16.6	-25.8498	20.7871		-10.3473	0.560537
sort_227		PA_142		-11.2261	-20.0682	-178.984	-51.2009	6.17147	-17.8185	-83.9832	-10.6032	-81.7742	-35.2312	0.684908	-1.2161	-21.1692	-37.4768	5.11519	-29.7486	8.07425	-30.5738	-134.128	-31.6366	-30.8925	-43.5672	-15.5635		-38.9553	-16.922	-51.1575		-36.8181	0.000786732
sort_140		PA_143		-84.8559	54.5172	-50.8066	49.2698	5.07947	38.943	-18.6108	26.5505	-11.7109	-159.212	-41.6229	37.1577	-31.4387	-11.9044	29.3565	-32.9942	29.7291	-19.4858	41.9624	1.32939	-110.783	-15.16	7.70934		-14.3646	-1.05978	-14.9884		-11.6079	0.305507
sort_057		PA_144		2.30068	57.9734	68.0857	20.8656	70.2793	23.0885	-1.73973	-23.0983	56.93	36.6176	42.9772	9.5676	7.80034	112.271	-29.8063	-12.8317	-55.2632	29.2102	10.8542	-26.4835	45.6331	-13.0935	18.6622		28.5883	8.71606	7.1145		19.6	0.0242032
sort_060		PA_145		-3.51022		89.2877		29.5543	-20.1135	38.7534	-32.1467	50.2566		30.724	-4.7501	20.3433	23.7255	-0.651305	-13.0381	-57.0545	15.1502		-8.01071		-5.3559	-0.211263		19.8399	-6.37366	-4.52596		8.49737	0.292405
sort_005		PA_146		-17.4692	19.0106	6.09611	61.417	56.7675	-18.642	119.297	-26.3726	-17.4176	152.939	68.9246	-63.7466	58.3433	44.7805	15.8415	63.4661	-33.3712	77.3642	26.8998	25.0971	107.1	61.8599	35.7499		30.7036	33.6162	51.3414		35.8233	0.00349199
sort_006		PA_147		-4.97602	-45.7372	42.9128	62.5856	5.30287	51.8675	128.329	-62.0489	28.1043	246.346	-24.1591	-13.0476	23.4398	113.795	31.7381	11.4886	-16.8456	57.4042	83.0188	25.8359	197.166	42.9972	1.61834		33.763	39.5161	70.1273		42.9189	0.00999126
sort_054		PA_148		16.4496	31.5558	4.67141	50.9175	-21.7741	56.8015	59.5482	-67.158	3.90653	87.6508	91.4597	-45.3109	26.0343	4.84338	32.6865	7.44402	-57.7419	-11.0378	68.0203	24.723	171.686	33.4302	-40.0278		22.6733	-4.76118	51.5662		22.9903	0.0536127
sort_069		PA_149		-51.3236	18.093	-37.7757	-45.6194	-25.7265	-60.5565	53.1249	-59.9208	34.8467	71.7728	25.6726	-27.6076	34.4513	48.7388	-48.3671	37.6347	-38.1665	70.1462	-38.197	-20.021	86.326	44.8329	23.4105		-5.42837	13.9972	19.2703		4.16385	0.679864
sort_167		PA_150		-5.65622	-21.4775	36.8946		-17.0177	-22.262	11.9298	-0.641104	26.9936	44.1832	15.3624	-21.2596	-24.0292	-25.2522	-32.0239	-12.9327	-54.0627	-11.3878		-23.7378	4.12752	-3.6377	-11.2712		1.91836	-27.1319	-8.62979		-7.00754	0.191808
sort_159		PA_151		4.36978	43.2919	19.0727	52.6453	-29.7485	-53.522	-25.9026	14.8872	33.8517	37.1512	2.98421	49.4202	1.73384	-77.4678	-71.6482	-59.9439	-44.7401	-19.9538	35.4043	-48.17	8.81352	-49.5913	-1.95856		11.5565	-54.7508	-11.1004		-7.78353	0.369373
sort_145		PA_152		73.2872	40.0755	66.323	28.882	59.4035	-50.9755	23.7174	-21.9564	0.791329	4.7084	25.0526	52.25	34.5758	86.5119	-30.845	19.9713	-0.0433476	26.4402	-7.25364	-42.294	32.3814	-3.1949	-1.71976		25.8565	20.407	-4.41618		18.0908	0.0255616
sort_031		PA_153		-2.68692	19.8272	-22.1825	22.7332	23.9741	9.00898	2.89047	31.9249	66.0212	-9.1668	-18.5615	-6.8898	-16.7162	25.7631	50.3836	14.5138	26.1313	8.06816	13.1432	58.6815	-3.39668	-1.936	43.7293		7.70588	24.972	22.0443		14.5764	0.00883475
sort_039		PA_154		-9.39102	77.6246	35.7224	-21.3002	73.0599	-25.863	52.0911	20.5183	29.7684	-9.116	26.5717	-80.7794	49.0523	111.649	42.8421	41.0328	-51.3085	42.3882	10.5384	44.5487	-26.7731	43.6586	47.8851		16.7661	37.3206	23.9715		22.8009	0.0216639
sort_121		PA_155		-45.2476	-21.7639	22.0483	68.3128	34.9121	-28.24	65.0373	-20.076	60.5127	-121.58	7.92761	-97.2664	-10.8092	80.4016	-31.9287	13.8755	-51.7755	3.40016	-3.37804	-22.0702	-125.924	-13.8847	-24.7892		-6.63322	2.7946	-38.0092		-11.4046	0.332226
sort_076		PA_156		5.12508	35.802	12.8762	29.9024	-3.37013	-26.377	125.203	-9.8241	52.2978	-13.4916	1.30901	-78.9519	-0.865165	-11.2077	6.12309	32.5353	-58.1092	10.0682	11.3844	-55.0621	76.6386	7.8047	-40.5852		9.97201	-4.11808	0.0360812		4.74896	0.61127
sort_070		PA_157		4.41338	10.2656	4.18901	-12.6633	-4.84913	12.999	52.5591	-0.443504	73.6858	-58.0496	-16.7604	-100.825	17.4643	46.1021	-25.2289	38.1701	-49.6072	40.0682	-26.6869	-15.4183	76.2827	40.6523	28.9296		-1.38573	9.90084	20.7519		5.8804	0.512916
sort_158		PA_158		10.7406	-41.029	27.5513	15.9873	-43.9143	-10.9005	2.79567	-21.3868	37.5932	17.7284	-31.4955	-59.0519	-43.9302	-39.0616	-95.4047	-49.5182	-43.9674	-13.5998	4.16166	-58.1408	3.61042	-38.898	-2.74766		-10.7163	-48.3104	-18.4029		-20.5599	0.00669507
sort_048		PA_159		-20.3207	-4.40108	23.7931	96.0678	63.2075	-21.4225	4.20897	-33.0621	-14.5647	39.5072	62.8749	52.5719	-35.0212	49.4187	20.8703	141.947	20.5526	-27.8118	113.791	16.0383	9.73742	126.155	-31.368		16.4184	40.9953	46.8707		28.3813	0.0172227
sort_152		PA_160		-25.0537	81.9002	16.7415	-26.2501	-10.8987	8.22398	7.03317	10.9325	-33.6359	-13.7476	3.47651	29.8372	38.9268	1.34298	36.1405	13.5556	64.7589	2.90016	-21.3961	-34.9517	-28.6471	28.0002	14.4296		6.72968	23.7396	-8.51302		7.11387	0.274865
sort_066		PA_161		-5.31572	-30.5045	10.806	48.7948	53.1327	-28.3555	3.84837	-0.844504	22.6621	23.9692	-27.3434	4.2095	-15.9212	105.07	-2.91241	2.44252	3.17085	-0.31784	14.8524	-13.1536	25.5352	-28.3017	23.4352		4.54907	21.4906	4.4735		8.21557	0.216713
sort_116		PA_162		116.996	-15.0222	-23.2189	0.536702	7.70427	-18.006	17.4603	28.6818	97.1863	-7.4888	-5.96299	-22.7569	2.00284	78.1576	-18.3759	-24.9295	-41.4058	18.7982	6.16366	-26.9534	-27.4587	-43.2901	11.9019		13.7009	2.4489	-15.9273		4.81391	0.584942
sort_050		PA_163		11.6817	60.5462	-7.21289	-51.9051	6.01427	43.022	5.43387	5.0171	4.67213	-15.53	-14.2895	-56.0692	48.5383	15.8026	92.7382	4.89302	27.3997	82.9762	150.972	9.86079	22.0465	-16.5316	92.1871		3.07068	44.7619	51.707		22.7071	0.0343382
sort_178		PA_164		-2.68132	31.4118	-27.7101		-5.91953	-28.2575	28.0956	25.7862	32.5135		-75.8616	-15.4849	-7.58766	-22.8964	-56.3816	-61.8307	-54.5206	8.56616		-19.6046		-65.5997	0.766737		-4.15414	-37.4126	-28.1459		-16.6945	0.0477637
sort_204		PA_165		1.71478	-7.21458	-6.22669	-77.9638	-43.5755	-23.257	-13.95	19.5373	55.9545	28.956	3.17671	-5.955	-42.7117	-88.8607	-27.6708	-25.9208	-29.4068	-79.2458	-56.966	3.90139	-68.6664	0.100602	-40.786		-8.57808	-50.221	-32.4833		-22.8277	0.00648697
sort_217		PA_166		1.02238	-6.73348	-41.325	-17.879	-50.6297	14.1705	6.30447	27.4607	-25.5469	-39.7452	-22.4682	-6.4817	-30.7772	-88.219	-57.2552	-77.7333	-28.1804	-67.7938	-74.0904	-44.9551	-32.4124	-96.2671	-49.8843		-14.8176	-63.8364	-59.5219		-35.1921	3.71988e-05
sort_097		PA_167		-6.06712	65.9364	11.174		-36.6143	-21.9665		14.9383	9.51353	72.9328		-14.5865	-6.78816	-75.6635	-48.1884		-3.72275	20.0182		-13.9155	132.217		-32.4897		8.84724	-26.8891	28.6038		3.92514	0.747794
sort_074		PA_168		-13.802	42.7223	-11.539	117.272	-13.7617	-54.501	15.123	-2.2004	-0.0700707	-15.2568	28.7492	10.9085	11.6468	-13.6876	-6.69691	-12.5577	2.29345	13.2662	103.975	-45.9478	-21.5559	-6.6151	-0.889363		8.86851	-3.47652	5.79336		5.5163	0.507437
sort_126		PA_169		-27.3191	-4.19778	-17.6341	-16.5745	40.7275	-13.982	12.9681	34.8193	6.28843	-28.9652	-25.0712	-12.5633	-6.67966	16.5968	-23.1567	80.6591	-3.28515	-46.3918	-4.65674	-42.7573	-39.1347	31.8757	-30.6095		-4.47566	4.88444	-17.0565		-5.17582	0.424758
sort_114		PA_170		-32.6046	43.5538	34.6509	-41.2799	66.8433	6.77848		36.0856		20.8044	69.6608	-0.0695962		21.2359	7.72569		-29.828		-8.36314	-33.7412	13.4232	-74.8769			20.4423	-0.288825	-25.8895		5.88227	0.546326
sort_047		PA_171		28.1258	-32.0517	-17.6386	90.8005	17.0549	56.248		14.1502	-65.667	85.4732	60.2072	18.0078	20.0328	18.7862	128.407		13.722	26.1902	55.5621	128.978	-21.3207		19.8141		22.8953	46.7764	45.7584		32.2441	0.00949994
sort_106		PA_172		-4.37492	-8.65338	-23.96	9.9851	-5.83113	-32.31	-28.3209	4.8857	-6.60647	-11.7212	17.5287	14.5704	6.00234	-63.527	0.964295	-20.6534	32.5945	-1.14384	45.2599	-42.3066	-45.4236	-22.6056	1.78944		-5.29275	-10.3531	-12.6573		-7.99382	0.141206
sort_216		PA_173		-16.2495	46.5084	-11.8344	2.905	-14.8211	-24.858	-14.8722	21.8295	21.8672	-76.3212	-29.9517	-14.0829	-58.2942	-81.3181	-51.2217	-66.0256	-14.2938	-106.062	-54.6868	-45.1469	-99.8589	-51.8058	-58.9601		-12.9365	-63.7842	-62.0917		-34.6763	0.000316465
sort_084		PA_174		16.5614	7.73552	30.1527	18.6467	-38.5045	-21.384	-2.30913	-3.8449	40.632	-9.3828	-36.2794	30.7068	5.76884	-41.4351	-22.6304	-34.1909	93.9001	5.82016	33.1167	23.0841	10.3573	-46.2599	10.5197		2.96148	0.292761	6.16358		3.07743	0.656683
sort_163		PA_175		-8.32082	43.6488	8.97911	68.1382	-44.8713	-31.4145	-3.61143	23.1042	-37.1865	-11.3452	-33.1282	-51.1331	-29.8142	-65.5281	-57.3092	-24.4543	27.6168	-32.5018	78.1912	-18.3141	-35.8257	-28.2421	-22.5512		-8.2273	-30.4353	-5.34838		-12.4293	0.131408
sort_133		PA_176		-2.30882	-72.631	4.94921	51.2234	1.54767	15.6055	-39.4023	-123.196	-15.6289	-9.1756	33.7471	8.3345	32.3013	-12.7201	4.98439	60.6962	25.5052	-6.58984	77.4834	-18.3987	-4.21498	-20.5344	-2.35636		-8.81798	14.3752	6.39578		-0.468652	0.957818
sort_154		PA_177		13.1519	-119.108	32.9202	18.9387	31.0235	0.221979	-11.3778	-43.3649		-40.0604	47.3806	39.2858	-21.0927	37.903	53.2678	42.8577	28.9842			73.3732	-53.2868	3.0151			-4.34007	40.7532	7.7005		7.05439	0.516436
sort_016		PA_178		39.4442	-176.257	6.32291	-45.7357	-15.4113	-8.14502	17.5941	-20.9328	15.2663	42.0544	14.3985	23.6785	3.28384	-7.99582	100.834	-25.6024	23.4219	31.7202	100.857	7.19849	-10.7337	-30.593	54.2045		-8.03378	24.4755	24.1866		6.0379	0.597885
sort_138		PA_179		8.05428	-212.728	0.185407	11.7471	65.3955	40.5915	-2.66913	-45.275	-47.697	-109.02	34.4608	35.8681	0.136335	-15.4312	38.6016	-17.5293	24.3444	-21.6498	6.94746	33.2142	-120.2	-36.3811	-2.25036		-16.9962	1.66712	-23.734		-14.4037	0.279322
sort_209		PA_180		-2.33882	-125.277	-10.7347	-107.38	-42.1549	14.6585	0.00926682	-39.9629	-8.03067	-80.436	-7.46579	75.2659	6.29034	-70.1722	-62.4555	-67.8389	29.7146	-80.2558	-77.0065	-26.2896	-56.7113	-26.7419	-59.2941		-25.1967	-50.2016	-49.2087		-35.8525	0.00136819
sort_210		PA_181		7.25998	-51.3171	-20.9076	-78.9131	-29.8993	-34.9245	-19.3407	-10.5377	-1.91257	-109.678	-63.8375	16.551	-26.1637	-80.0731	-57.407	-72.9746	-3.87075	-39.7678	-32.9119	-17.9401	-31.4812	-86.2732	-2.68796		-32.5862	-50.8187	-34.2589		-36.9134	2.30535e-05
sort_188		PA_182		9.78228	-57.3067	3.88111	-24.6037	-27.9631	-12.402	-5.43243	-29.4727	2.00333		-30.8803	-10.9608	-14.0422	-57.8749	-56.7862	-46.3634	8.48685	-34.0158	21.7191	-27.1594		-53.8252	-28.1277		-16.4498	-37.3107	-21.8483		-22.4449	0.000339303
sort_095		PA_183		14.9024	-112.516	41.3706	24.4986	-19.3443	-5.66202		-17.8998	43.3815	7.3048		14.5663	23.0243	-67.7542	2.34969		14.1004	3.32016	41.3334	31.468	11.6722		-2.63456		1.23877	-11.996	20.4598		2.49902	0.778207
sort_044		PA_184		-97.9191	-2.60948	17.8618	87.0503	-21.1105	-17.0755	22.3023	-3.1536	7.53903	96.4304	20.1976	43.7266	-32.4847	14.2692	66.5171	37.9567	76.5578	-14.2298	72.4189	8.46169	76.7037	16.3033	-30.1841		9.28885	36.2142	28.7407		19.3708	0.0577018
sort_093		PA_185		-57.9075	0.556716	13.108	24.1477	-40.2345	-8.87252	-39.5148	12.8365	22.6276	38.2688	-12.4466	15.8401	20.2413	-46.8773	-9.79501	19.7503	-2.96845	16.6302	85.7207	-19.3381	59.9015	-1.7067	26.7284		-0.873016	-4.65206	30.2612		5.07375	0.475625
sort_022		PA_186		-1.64992	99.4914	-29.6248	25.5611	-33.4303	-15.233	-56.8437	24.8819	-4.16277	-0.796798	-39.4156	86.6959	15.1488	-74.6199	15.9966	-19.9633	24.8655	160.584	56.7703	-28.486	252.584	-16.6519	5.07314		5.43248	21.3726	53.858		19.425	0.216713
sort_073		PA_187		-1.05762	38.9389	-12.8898	-15.4919	-49.0073	113.797	-2.41023	-1.3191	15.0879	22.8544	-9.69639	0.706604	-5.72266	-37.7665	0.0480947	36.4475	53.5876	7.19816	8.27026	18.7976	14.6884	8.8865	30.7891		7.2146	11.903	16.2864		10.2059	0.145201
sort_027		PA_188				2.29671	98.6799		-25.4605		-0.288404	-15.0281	2.7784		23.1222	54.2593		-36.2009		-5.50355	92.1382	68.0603	-10.0605	-53.648		90.0851		17.5449	16.8112	23.6092		19.0153	0.158602
sort_075		PA_189		-13.4243	29.6366	19.9407	25.383	-27.6235	-9.83152	64.449	-11.3315	5.41333	-20.144	10.7107	37.814	-43.0562	-13.0192	2.90599	14.1354	12.5148	-33.7478	20.4868	18.5709	-21.5463	-6.328	-10.7434		5.22587	-3.44218	0.0880012		2.22458	0.67667
sort_098		PA_190		-11.2313	-40.7132	-9.99149	45.3367	-40.4355	-6.75702	7.14987	1.8583	-23.5525	42.526	-7.20279	6.2905	-36.4697	-51.965	-20.6298	-8.23908	21.5805	-46.2838	84.7499	14.4323	73.8556	-40.0989	-40.3008		-5.63016	-21.1075	18.5276		-3.7431	0.637299
sort_096		PA_191		-16.1077	-62.164	26.6729	57.3964	-27.5897	5.45498	-10.6284	2.9743	11.3296	60.3196	-17.7534	46.9951	-4.07816	-70.8279	10.9456	-18.7855	16.2058	-42.7758	79.1934	50.9077	25.4693	-24.0153	-33.4834		5.60165	-21.0476	19.6143		2.85458	0.730794
sort_079		PA_192		67.4989	37.9747	33.8588	40.2143	-21.8705	-40.1995	0.677967	-3.6942	-1.87417	67.094	-25.4042	19.6186	-21.7777	1.64748	-27.6292	-17.3799	6.47385	-15.7278	51.0355	-10.4739	45.0954	-28.4441	-33.4614		11.7013	-10.5231	4.7503		5.35882	0.447152
sort_103		PA_193			-2.83748	23.1971	1.2554	-17.1261	-20.2235	17.583	21.5997	11.3499	39.3256	-12.3258	38.1318	-1.30866		-27.275	-15.4055	36.3316	-14.2398	17.4448	-27.6911	21.8271	-22.0725	-22.058		8.21841	-5.14719	-6.50994		2.16583	0.665562
sort_078		PA_194			24.5985	40.9011	10.8277		-21.3385		26.3522		-26.17	15.6311	52.1047			-36.9494		14.8529		53.6933	2.01839	-31.2566				15.3634	-11.0483	8.15169		9.63579	0.282338
sort_122		PA_195		-20.1337	-25.2355	15.0784	-21.0588	2.69127	16.1095	-19.566	32.448	-11.5045	-11.7068	-22.2265	14.9345	13.2783	-6.26712	0.716995	-19.6208	21.3758	-15.2038	-13.1508	-58.7086	-51.5527	-50.6402	5.94594		-2.83783	-3.7998	-33.6213		-9.73901	0.0617505
sort_058		PA_196		38.1725	39.6201	21.1032	92.3379	-1.05713	17.8555	-29.5662	40.8601	68.4095	39.3036	-2.90649	58.3017	13.8938	-38.3893	-21.8699	-22.0904	35.5978	12.4022	13.3227	-3.87451	-16.148	-41.8442	9.33064		30.4868	-6.86994	-7.84268		14.0333	0.0645234
sort_164		PA_197		-11.3943	27.9933	-15.1855	-31.6752	-19.5605	37.2595	-14.2548	27.2958	-8.18607	-28.3092	-10.3589	26.2309	-82.7552	-73.4825	-31.1291	-15.7566	28.1509	-97.4758	23.2626	5.28909	-9.07148	-5.3208	-50.2177		-7.9154	-37.9386	-7.21166		-14.2892	0.0714217
sort_205		PA_198		11.1475	13.1049	-7.10619	-39.3741	-50.2671	46.312	-21.3627	13.7765	-14.837	-49.3288	-98.0327	40.5725	-25.7612	-105.46	-15.3934	-125.52	83.8888	-112.704	-22.1057	65.4181	-46.4508	-120.398	-85.9408		-13.9351	-55.0377	-41.8954		-28.9488	0.0294408
sort_179		PA_199		10.2347	0.0174162	-28.9775		-7.43453	-8.71652	-1.63773	23.4417	24.7831		-15.495	20.0176	-34.0147	-62.2429	-10.9884	-65.4949	24.3483	-67.6238		64.9008		-88.3887	-50.7709		-1.61649	-36.4004	-24.7529		-14.4233	0.12923
sort_025		PA_200		56.4759	110.401	19.2847	11.5304	38.2087	-23.9635	-3.56133	34.1484	-34.3246	12.568	-13.8219	42.9382	-37.5677	40.1913	16.6499	47.2736	46.6873	-23.5038	95.4462	-2.90841	43.4267	9.5246	-26.5392		16.332	25.4596	23.79		19.9376	0.022501
sort_011		PA_201		15.8454	79.8187	-13.6613	82.4955	72.4539	67.601	25.2021	31.2896	-46.6318	46.1528	-26.3684	66.3617	61.6998	123.413	34.3514	87.5319	66.3294	36.0662	70.6549	34.5881	65.8759	75.9013	75.1141		35.5584	69.5383	64.4269		49.2211	5.06399e-06
sort_052		PA_202			61.019	-5.00119	-11.5911	38.1403	-27.9305		45.1433	0.272229	37.252	-52.7474	46.2746	16.8128	76.7482	73.1636	49.9973	64.9529	28.1382	2.32946	-1.65571	36.4735	13.1207	27.4332		13.4222	58.6	15.5402		24.6831	0.00328089
sort_143		PA_203		12.1534	127.241	-17.9832	-7.7644	-28.9761	5.60048	-14.1771	85.0696	2.76953	-39.5048	-1.15359	57.5626	10.8958	26.8308	7.15499	26.4573	57.9662	31.3602	-15.0178	13.9386	-67.3094	-17.4865	33.8795		14.7487	29.9539	-10.3991		12.5873	0.163657
sort_144		PA_204		11.5895	69.2367	-16.2663	-0.686898	15.6177	20.926	2.34417	58.9769		-50.5892	46.7326	87.1781	58.8663	9.30168	11.7624	26.8963	62.8731		-15.4873	-1.08621	-31.0222	5.5821			25.3271	27.7084	-10.5034		18.6373	0.0311155
sort_064		PA_205		-2.92292	60.8466	-82.5493	-22.8234	-16.5275	62.261	-39.828	26.912	12.3712	-44.9624	4.23111	-3.2549	53.6913	-25.7216	74.7005	-2.93358	46.4182	8.89216	18.147	0.42689	52.3012	6.9454	-5.66726		0.572677	20.2711	14.4306		7.86755	0.339085
sort_184		PA_206		-36.6327		-10.5387	-21.0251	-38.5801	3.19898	-56.4459		-11.1778	-52.1504	-12.9627		26.6388	-82.2995	0.467495	3.39842		-3.79584	16.0049	30.692	-51.628	-1.4966	-27.9906		-20.9676	-20.5574	-6.88366		-17.1749	0.0223263
sort_115		PA_207		-10.2399	170.314	-24.4641	97.4973	12.3049	1.01448	-44.0241	38.9574	-11.3309	0.268802	21.0707	5.6082	-55.6167	-1.13982	43.5483	-5.77998	41.3043	-67.9358	13.5119	7.65319	-45.9143	10.8654	-68.2814		15.4892	1.99938	-16.433		5.61703	0.614551
sort_017		PA_208		-14.1364	-78.5558	-13.9923	-9.1732	-1.11593	9.09448	-9.17373	-32.9966	33.0011		-39.3229	25.3164	19.0238	-17.9418	60.9365	-9.16198	8.50615	97.7422	7.89936	71.301		-39.2158	80.3415		-9.33592	28.0162	30.0815		7.06553	0.462617
sort_131		PA_209		-3.59512	-177.995	23.72	-26.0483	28.0159	7.63948	-52.5453	-29.3258	0.337029	60.248	77.2761	-29.2075	-45.8837	61.6904	-13.3993	97.7934	15.6274	-49.7938	-134.059	4.55139	57.829	70.7116	-20.5872		-12.8742	22.3836	-4.3109		-3.34788	0.806971
sort_135		PA_210		1.72978		-106.399	-37.9473	16.1345	-7.08102		-79.8354	-100.263	-15.2976	12.0667	-10.0749	16.1393	31.5484	2.68849	23.9096	-13.1821	9.73016	-34.0509	-6.90831	19.0138	11.3026	0.883237		-28.2571	10.9389	-1.95192		-12.6616	0.152383
sort_136		PA_211		-45.4105	-132.305	-9.05019	-19.3496	24.5449	15.745	1.28907	3.2437	37.121	-92.0368	34.9094	5.6211	-57.3482	60.1119	13.889	104.146	1.21805	-88.6518	-52.0732	-7.65501	-29.6269	98.5685	-64.3009		-17.9251	18.1425	-11.0175		-8.58265	0.484141
sort_222		PA_212					-46.1583		-16.9695	-58.3032	-87.283		0.861202	-42.8377	-17.5461	-134.307			-28.0436	1.08665	-90.1878	-15.3269		-213.929	-31.2566	-104.283		-50.318	-39.0483	-91.1989		-58.9656	0.00163176
sort_211		PA_213		-38.5499	-49.6827	-33.7421	-19.9949	-60.8501	23.4385	-66.8379	-41.9463	-23.385	-34.9256	-19.2866	-15.1666	-57.3067	-79.3536	-15.2491	-24.3869	-17.9271	-104.03	-74.6981	47.3476	-4.45588	-32.1319	-86.3515		-33.7105	-48.1893	-30.058		-36.064	5.24933e-05
sort_223		PA_214		3.22378	-338.533	-12.1003	-24.1577	-46.2577	-4.08802		-10.3592	-110.734	-38.7528	-5.86929	-13.9934	-80.0132	-15.6628	-58.4763	-13.5236	7.26535	-132.224	-45.3789	-23.5614	-19.6487	-45.8106	-106.974		-56.8029	-42.5242	-48.2746		-51.6195	0.00392694
sort_186		PA_215		-9.12542	-187.498	-89.0469	-54.5513	13.8679	-25.174		-62.7046	12.0793	16.3668	-51.6311	93.5743	25.6748	-14.3605	-23.2075	21.8858	21.1004	-60.9378	-46.6031	25.1425	-0.481181	1.4584	-25.4529		-26.514	-11.1039	-9.18726		-19.0738	0.120656
sort_028		PA_216			-17.3853	5.18351	-4.1302	67.1653	-20.3055	-16.3836	40.8226	-10.4622		44.8476	24.7319	5.44984		-1.28011	58.4495	-2.30095	10.7182	103.111	-4.18181		31.0565	-13.9045		10.8667	16.3967	29.0203		15.8527	0.0556813
sort_132		PA_217		-4.29282	-38.101	16.6055	-20.3903	-19.5465	-23.8465	3.49227	21.2684	-160.795	25.1536	-29.5203	3.6282	-17.7987	-6.09772	54.9376	0.956622	7.43955	26.2662		7.37529	-5.54768	-5.672	16.8183		-18.7802	16.7004	3.24349		-6.71213	0.445825
sort_127		PA_218		15.6995	-4.26108	-29.5487	-4.8202	-22.8889	-19.9755	-28.2561	38.0352	43.8266	26.888	-0.337392	23.8572	8.56384	12.3717		-31.5573	19.4626	69.0762	23.3532		-90.2238	-0.604698	5.95214		3.59865	17.3383	-15.3808		2.60059	0.726044
sort_077		PA_219			26.1527	18.7684	37.6005	-51.1203	9.76598	-26.0124	34.1437		-11.9132	43.1074	15.7207	69.9303	-19.3486	-1.67271	-10.1839	8.91925		51.9965	5.28109		-24.1113			15.104	-5.57149	11.0554		9.83467	0.195129
sort_182		PA_220		-32.6819	-1.77778	12.8535	14.017	14.9421	-15.82	-56.2233	59.4388	29.1682	-42.5552	-8.51599	6.556	1.40784	-53.4876	-43.5878	-54.6251	-34.8408	-31.5078	-28.616	-17.3312	-56.908	-65.8837	3.25334		-1.47622	-43.6098	-33.0971		-17.5098	0.0164262
sort_185		PA_221		-96.209	0.0226162		-16.1142	-15.5971	-23.5765	-13.3608	22.4575	4.63833	-47.8212	-16.9775	-17.6724	-22.4372	-6.79432	-20.2526	-29.2964	-23.5302	-39.9858	16.348	10.6169	-49.2839	-33.3374	-0.927963		-20.2206	-23.9719	-11.3169		-19.0496	0.00221622
sort_187		PA_222		45.8027	-41.0213	-99.1339	24.6245	-52.1337	15.9985	-29.5959	6.1378	-198.818	-66.0228	-10.5201	-39.6565	-34.7297	-53.9062	-1.75941	-14.137	-5.47775	-46.3838	34.0103	22.8595	-64.3416	-6.7952	-30.9998		-36.8514	-24.3328	-9.05336		-28.0869	0.0161884
sort_169		PA_223		35.7033	21.2965	-15.9095	52.9286	-4.63013	-15.9195	-51.4797	31.0289	18.3056	54.5132	-22.0941	-3.1096	-27.7877	-26.4361	-35.7232	-32.327	5.58075	-76.0158	95.8196	12.1643	7.70782	-51.4208	-40.2735		5.60353	-32.9843	4.79948		-2.95992	0.72728
sort_014		PA_224		36.7539	-224.609	20.4243	-5.117	86.2283	-53.0915	-19.9494	31.8152	0.598229	97.4932	30.9633	-2.2373	-30.4702	26.8183	-2.81061	20.716	20.7146	11.3762	57.261	-16.7621	91.4757	53.1474	9.91814		-2.39982	15.3629	39.008		10.4633	0.439451
sort_008		PA_225		25.2613	-48.2725	-15.3201	47.9689	-28.8465	-35.344	20.8674	21.7525	-5.51357	212.651	15.3102	26.8423	2.52684	62.8384	-24.1989	88.2375	22.1371	-7.18984	-3.85254	-3.13561	314.758	75.6837	14.6534		18.4526	28.3648	79.6214		33.905	0.0585924
sort_202		PA_226		47.0759	7.35602	25.3178	-31.8915	-33.5849	-16.597	16.3548	5.7628	-44.2447	-18.0784	-33.9712	24.009	-16.6897	-13.3219	-34.7686	-40.8801	3.95455	-47.5418	-269.328	-0.66791	-8.95608	-43.3671	-13.4036		-5.32162	-26.5116	-67.1445		-23.3679	0.0720525
sort_129		PA_227		-41.257	-33.7934	-24.4639	-34.6369	57.4507	26.953	-49.5045	58.1286	-21.8528	-41.8604	-10.1105	73.1132	63.0653	11.0373	-10.4311	-1.71698	90.6927	4.20016	-28.8065	-80.4515	-23.4586	-32.0064	25.1266		1.63318	18.7564	-27.9193		-1.06883	0.909901
sort_041		PA_228		22.9624	75.127	11.556	64.2583	45.5331	65.0985	-28.2069	29.5852	38.0059	44.1624	17.2162	79.756	-36.6362	2.77858	106.442	34.2285	79.1149	-31.8238	54.3519	33.7678	14.0546	17.9927	-10.3451		32.9552	38.1481	21.9644		31.6948	0.000552844
sort_196		PA_229		-24.3976	9.13652	-112.251	-34.7882	-47.4517	9.15398	-34.671	11.3339	6.04673	-3.5668	-35.4948	15.9448	-73.8047	-69.1391	-3.01721	-11.7609	29.1676	-16.0858	-25.61	29.1008	-26.5349	-31.6675	-67.6057		-24.2161	-14.1671	-24.4635		-22.0853	0.00688335
sort_220		PA_230		25.5934		-5.88399	-52.2438	-43.2127	-5.89052	-58.8513	29.0389	-20.9095	-94.4096	-51.208	-4.5424	-46.2792	-60.5277	-54.5079	-124.893	-14.2881	-88.5698	-83.926	-2.54631		-99.9727	-49.8727		-27.3999	-68.5574	-59.0794		-43.2335	0.00011355
sort_099		PA_231				-28.9267	117.595		-23.7745	-67.6437	5.0932	-91.5442	1.066	-27.9074	30.9335	23.5388		2.32849	-23.0509	-8.35685	-70.0418	0.471858	62.5825	-24.8261	41.5333	37.1038		-6.15699	-24.7803	23.3731		-2.30661	0.840329
sort_018		PA_232		-23.7763	-74.2886	-120.19	-37.9211	21.3487	-40.954	13.998	66.2408	-86.9953	-4.0616	7.82451	54.8315	-21.1672	6.02878	-14.5618	58.06	57.8701	-6.38184	63.3791	-19.9551	62.6908	52.4642	8.98384		-18.8547	20.203	33.5126		1.0203	0.924907
sort_012		PA_233		4.32958	67.4166	6.30111	18.5772	80.2199	17.7935	16.8576	68.3236	81.7971	25.4652	-48.5766	12.9541	43.0203	109.73	113.016	35.1857	25.1463	97.3062	36.7442	125.845	76.6896	42.5271	106.791		30.3446	76.0768	77.7195		50.5853	1.38774e-05
sort_010		PA_234		-62.2514	19.088	-24.116	-23.491	-6.57133	-26.9605	-73.2915	30.3007	-9.38567	12.0988	9.92871	27.9589	80.8638	73.9252	7.79659	47.244	110.398	92.0722	24.4302	8.75759	47.5775	26.9546	86.1211		-3.52527	66.2873	38.7682		20.8456	0.0468834
sort_067		PA_235		-1.15592		-34.3766	-20.409	45.3313	-4.16102		85.5129	27.5477	-64.3064	-2.29309		18.1628	54.0206	-21.6673	30.3974		4.84016	-5.80824	-18.0678			41.2401		4.98527	16.8977	5.78803		7.92986	0.386087
sort_033		PA_236		28.7104	91.9296	-11.0015	-1.5592	-14.7823	43.5655		71.6163	-82.3882	-48.1276	24.3593		49.7158	-0.0871225	34.4323	92.09		16.9402	23.9376	20.8533			10.565		13.8216	35.8438	18.452		19.4872	0.0780658
sort_063		PA_237		71.3622	164.765	-35.1996	-76.1543	-0.503126	4.61798	-50.4228	-21.3835	15.1249	77.296	-7.08839	-14.8978	67.5108	40.0286	-22.7761	31.9207	-11.8004	48.8782	-0.521542	-18.453	-9.17538	36.6529	35.0875		15.0021	17.2502	8.7181		14.1247	0.198434
sort_128		PA_238		-19.8749	162.46	-7.89419	-78.6035	-21.5047	30.46	-112.438	81.7466	-16.5087	62.6944	-7.30699	26.0157	-45.7387	-3.31622	23.6945	37.4501	60.9705	-45.1598	-45.4131	38.5671	-77.9248	43.0103	-59.9302		4.11593	14.7278	-20.3381		1.10676	0.932137
sort_226		PA_239		-21.5281	132.701	-10.4814	-42.0699	-43.5593	-2.63602	-52.2159	48.5611	-268.615	-67.0144	24.2521	10.4969	-51.8797	-23.5823	52.3979	54.6672	68.591	-90.5338	-57.4949	36.6425	-310.989	90.1954	-86.8969		-26.4606	12.308	-65.7085		-26.5648	0.222916
sort_110		PA_240		16.1054	49.7343	-6.90959	-13.041	-20.3407	25.5145	-18.069	29.4872	23.3829	4.4032	6.30511	41.2245	1.04884	-73.2006	-3.30371	-33.3264	49.4707	-18.6878	15.3312	14.9022	-31.1504	-35.1318	-8.73266		10.6804	-15.8096	-8.9563		0.652879	0.917242
sort_199		PA_241		-12.5941	10.2384	-317.155	-62.5192	-1.05573			11.2911	-14.4332	-32.7108	-16.3337		-16.8677	36.0119				90.8482	-34.7606		-56.8331		19.1049		-45.214	63.43	-24.1629		-26.5179	0.267066
sort_201		PA_242		1.93758	-46.1472	-17.221	-38.7711	10.3357	46.5665	21.8517	-15.4452	-5.86087	-89.9092	-161.458	48.6008	-63.7927	-16.246	-1.27331	-160.723	23.4793	-45.7678	-60.0973	21.5976	-96.3082	-143.902	-32.4984		-23.7933	-40.1061	-62.2417		-35.6979	0.0103737

## Sheet: Fig 1b
Source Data for Figure 1b
individual kinase or kinase family		kinase name (sorted by alphabetic order)		VEM vs.CON_Ave	VEM + GEF vs.CON_Ave	VEM + CET vs.CON_Ave	VEM or VEM+GEF or VEM+CET vs. CON_Ave		VEM_p-val_2 tails, unequal var.	VEM + GEF_p-val_2 tails, unequal var.	VEM + CET_p-val_2 tails, unequal var.	VEM or VEM+GEF or VEM+CET_p-val_2 tails, unequal var.
individual kinase		ABL1		-0.906969	-3.80702	-3.88908	-2.18212		0.788621	0.466499	0.628831	0.437683
individual kinase		AKT1		5.07683	-1.23542	3.27264	3.31503		0.0321731	0.806324	0.471751	0.0949113
individual kinase		AKT3		6.56855	13.2556	16.8967	10.3078		0.153129	0.20305	0.0583326	0.00862554
individual kinase		ARAF		1.32445	-7.96617	11.7709	1.57571		0.780749	0.47609	0.316862	0.718313
individual kinase		ATM		4.34099	13.3951	10.4234	7.63155		0.649592	0.0858385	0.288737	0.201126
individual kinase		BRAF		1.32445	-7.96617	11.7709	1.57571		0.780749	0.47609	0.316862	0.718313
individual kinase		BRK		7.07219	4.23409	4.8918	5.98538		0.0926354	0.626748	0.504424	0.077685
individual kinase		BTK		0.380249	2.01017	-9.55486	-1.40856		0.946453	0.844695	0.238109	0.737083
individual kinase		cdc2		5.2195	10.5853	-4.22401	4.34201		0.236475	0.131749	0.556851	0.187563
individual kinase		CDK5		-13.4412	-5.70502	-3.23778	-9.49843		0.106896	0.519897	0.725768	0.0782995
individual kinase		CHEK2		9.03729	1.7948	8.23097	7.36363		0.331711	0.742102	0.51538	0.221274
individual kinase		CSNK2A1		-9.54941	-22.6657	-55.6127	-22.2307		0.20823	0.017279	0.0668526	0.00531513
individual kinase		DYRK2		-27.3254	-43.1486	-40.8677	-33.8056		0.000277306	0.0017988	0.0251619	1.72128e-07
individual kinase		EGFR		8.05487	0.778554	-3.00745	4.09948		0.0263646	0.889881	0.613488	0.130212
individual kinase		ERK1		-5.42883	-2.98989	-6.80536	-5.18402		0.0978673	0.598808	0.27293	0.0449874
individual kinase		ERK2		-5.05279	-2.10832	-2.32743	-3.82791		0.049442	0.604013	0.591848	0.0484924
individual kinase		FGFR3		-7.0909	-11.6059	-11.6933	-9.06472		0.29308	0.289615	0.450059	0.0994937
individual kinase		FGR		7.44898	21.1324	31.7936	15.7159		0.202236	0.0651385	0.00705744	0.00115227
individual kinase		FRAP1		-6.05244	-25.3594	-21.041	-13.5073		0.229349	0.0518657	0.0590943	0.00371011
individual kinase		FYN		3.15921	10.041	13.9287	7.01819		0.396051	0.187075	0.100767	0.0302181
individual kinase		GSK3B		-30.216	-26.8968	-36.4713	-30.9126		2.67791e-05	0.0158237	0.00152348	5.30787e-09
individual kinase		HCK		9.92115	12.3254	6.80192	9.78202		0.0478392	0.0963741	0.48279	0.0108828
individual kinase		HER3		-0.0292657	-4.07721	4.99198	0.188888		0.996483	0.620144	0.614744	0.967462
individual kinase		HER4		3.07754	-7.5959	-0.334283	-0.0525174		0.580917	0.291813	0.968698	0.989384
individual kinase		IKBKE		-2.66263	-36.5171	-10.8299	-11.7832		0.658309	0.00567345	0.548891	0.0417908
individual kinase		JAK1		-8.86091	-17.4558	-19.2083	-12.9748		0.120741	0.0596994	0.0803934	0.00344378
individual kinase		JAK2		-0.792544	1.09673	-5.97497	-1.52283		0.82231	0.860648	0.417202	0.596328
individual kinase		JAK3		-5.82299	-8.5661	-16.5162	-8.75958		0.299214	0.42137	0.0968015	0.0465172
individual kinase		LCK		-4.46053	-2.00394	-16.2996	-6.52392		0.204926	0.778495	0.0440053	0.0329323
individual kinase		LYN		2.18623	-12.6735	-9.03357	-3.51421		0.653194	0.159589	0.3572	0.376656
individual kinase		MAPK14		-6.29316	-31.5775	-27.8551	-16.5274		0.117147	0.000313964	0.00569911	8.99735e-06
individual kinase		MAPK8		-10.5474	-19.8673	-19.4657	-14.4536		0.0415225	0.0708347	0.0535176	0.000754052
individual kinase		MAPK9		-17.9652	-34.9744	-23.0643	-22.7604		0.0355505	0.0295595	0.106522	0.000535462
individual kinase		MAPKAPK2		-0.751957	-17.5213	-26.1273	-9.91385		0.913015	0.247484	0.0458807	0.0855707
individual kinase		MEK1		-4.78572	-10.4472	-5.94507	-6.30683		0.356682	0.157163	0.558535	0.109933
individual kinase		MEK2		-6.12775	3.00547	4.26367	-1.9418		0.471151	0.805253	0.821833	0.768413
individual kinase		NUAK1		-0.0462577	-5.4523	-11.5488	-3.75108		0.995432	0.455322	0.585853	0.570306
individual kinase		PAK1		5.81716	-6.5547	0.681096	2.01109		0.272081	0.382776	0.941363	0.607195
individual kinase		PAK2		-3.33293	-19.2539	-16.3615	-9.62633		0.656399	0.0782164	0.133698	0.0709935
individual kinase		PDK1		4.8759	-12.7554	1.26312	0.224457		0.388789	0.33535	0.93863	0.96708
individual kinase		PIM1		2.14193	-4.17498	2.40604	0.847884		0.569707	0.587291	0.77967	0.793501
individual kinase		PIM2		4.70156	-10.3396	4.7213	1.69777		0.238158	0.127451	0.596624	0.606757
individual kinase		PRKACA		6.6129	-8.47461	1.72871	2.26353		0.0688075	0.192074	0.763555	0.416095
individual kinase		PRKCA		5.0052	-23.3776	-10.4377	-4.54475		0.18536	0.000753169	0.187798	0.150664
individual kinase		PRKCB		-6.25928	-36.7375	-13.5845	-14.5819		0.188507	0.000398854	0.330752	0.00141475
individual kinase		PRKCD		-10.197	-34.9867	-23.2398	-18.5513		0.0319558	6.76391e-05	0.00851872	1.36865e-06
individual kinase		PRKCE		-0.625933	-20.5596	-5.87148	-6.09967		0.906278	0.00982011	0.508954	0.122785
individual kinase		PRKCZ		1.82317	-34.5403	-16.2392	-9.75289		0.748259	0.0051738	0.411297	0.0875737
individual kinase		PRKD1		6.74049	-21.2312	-6.59657	-2.37717		0.0912479	0.00258331	0.490532	0.488318
individual kinase		RAF1		4.86967	-2.28518	0.686728	2.40493		0.139416	0.741896	0.915372	0.383257
individual kinase		RET		-1.84612	2.98874	3.84882	0.442968		0.763151	0.796926	0.833366	0.937842
individual kinase		RPS6KA1		-4.45927	-18.6126	-3.28314	-7.34075		0.408778	0.00232361	0.666494	0.0470733
individual kinase		RPS6KA3		-2.88426	-22.2665	-4.39228	-7.46236		0.497491	0.000778604	0.534277	0.0196697
individual kinase		RPS6KA5		-3.33828	-31.8757	-16.4377	-12.3898		0.621494	0.00778558	0.0416605	0.0124353
individual kinase		RPS6KB1		6.92477	17.43	21.32	12.4204		0.201428	0.175181	0.0538646	0.0090061
individual kinase		SGK1		4.77633	0.109639	5.03662	3.78936		0.328967	0.989895	0.582968	0.323823
individual kinase		SRC		10.0894	16.5756	20.0089	13.6706		0.0081952	0.00258295	0.00763319	3.53459e-06
individual kinase		STK11		1.77743	-5.57353	-8.27046	-1.87157		0.838022	0.3908	0.739256	0.791104
individual kinase		SYK		8.26096	0.284081	0.145304	4.71515		0.123924	0.974157	0.987078	0.244516
individual kinase		TPL2		12.063	-4.72833	6.87505	7.28487		0.0612851	0.745813	0.611211	0.18786
individual kinase		YES1		-12.9455	-30.2714	-22.611	-18.8132		0.0241886	0.0191856	0.0605213	0.000139241
individual kinase		ZIPK		-15.2497	-15.4564	-15.5328	-15.3524		0.0441452	0.381	0.269428	0.0137202
kinase family		Family_ABL		-0.906969	-3.80702	-3.88908	-2.18212		0.788621	0.466499	0.628831	0.437683
kinase family		Family_AKT		5.07683	-1.23542	3.27264	3.31503		0.0321731	0.806324	0.471751	0.0949113
kinase family		Family_BTK/TC/ITK		1.48688	14.078	5.12506	4.99591		0.733409	0.206104	0.508787	0.187603
kinase family		Family_CDK		-5.20105	-2.15092	-14.9366	-6.68138		0.202056	0.693586	0.0630277	0.032153
kinase family		Family_CKs		-7.37496	-6.23059	-29.9049	-12.053		0.226851	0.559734	0.129588	0.0412096
kinase family		Family_DYRK		-20.4311	-26.8954	-19.8478	-21.6844		0.011941	0.0163084	0.206003	0.000409968
kinase family		Family_FGFR2/3/4		-3.87692	-0.64055	-4.39245	-3.30825		0.49412	0.947569	0.736175	0.481221
kinase family		Family_GSK3		-29.7904	-25.9693	-35.2556	-29.7417		2.71972e-05	0.0159368	0.00156631	5.80929e-09
kinase family		Family_HER		3.62413	-5.8644	-1.83189	0.361806		0.260849	0.208899	0.757951	0.882547
kinase family		Family_JAK		-2.22813	-0.625311	-4.77151	-2.44025		0.491337	0.910373	0.45846	0.345146
kinase family		Family_MAP2K1/2		-4.78572	-10.4472	-5.94507	-6.30683		0.356682	0.157163	0.558535	0.109933
kinase family		Family_MAP3/4Ks		5.35408	-12.8739	0.828027	0.347915		0.309363	0.275335	0.941475	0.939309
kinase family		Family_MAPK1/3		-4.88772	-7.85716	-7.92369	-6.18594		0.0307177	0.0314401	0.0541713	0.000396342
kinase family		Family_MAPK14/11/12		-6.1634	-31.5775	-27.8551	-16.3341		0.117137	0.000313964	0.00569911	9.05429e-06
kinase family		Family_MAPK8/9		-10.5474	-19.8673	-19.4657	-14.4536		0.0415225	0.0708347	0.0535176	0.000754052
kinase family		Family_MK2/5		-0.942154	-22.241	-25.8983	-10.8875		0.863966	0.073614	0.0424187	0.0272588
kinase family		Family_NRTKs		3.94523	4.62699	4.76486	4.27178		0.0131571	0.0886853	0.13664	0.000848222
kinase family		Family_PAKs		-0.385605	-15.2841	-9.29686	-5.56163		0.942454	0.0608311	0.286525	0.159351
kinase family		Family_PIKK		-2.11706	-10.8265	-8.93929	-5.49312		0.656072	0.219264	0.258168	0.137192
kinase family		Family_PIM		2.14193	-4.17498	2.40604	0.847884		0.569707	0.587291	0.77967	0.793501
kinase family		Family_PKN		14.475	-4.24892	-5.56864	6.3308		0.00661456	0.431653	0.460752	0.0839637
kinase family		Family_PLK		17.6182	2.72813	2.18592	11.2451		0.0134495	0.816382	0.889723	0.0499954
kinase family		Family_PRKC		-0.195462	-23.9346	-8.65703	-7.24781		0.950772	1.64445e-05	0.178236	0.00512343
kinase family		Family_PRKD		6.01134	-20.1118	-2.98906	-1.74259		0.117199	0.00206059	0.724707	0.584223
kinase family		Family_PTK2		-0.254622	2.82524	4.64344	1.51825		0.964834	0.791596	0.768601	0.768287
kinase family		Family_RAF		4.86967	-2.28518	0.686728	2.40493		0.139416	0.741896	0.915372	0.383257
kinase family		Family_RPS6KAs		-7.90384	-24.5407	-5.37655	-11.0095		0.0582357	4.0473e-05	0.354709	0.000223637
kinase family		Family_RPS6KBs		6.92477	17.43	21.32	12.4204		0.201428	0.175181	0.0538646	0.0090061
kinase family		Family_RTKs		2.92271	-1.59591	1.48433	1.6163		0.286975	0.704825	0.780524	0.449936
kinase family		Family_SFK		5.44151	6.3085	7.7256	6.12797		0.00357509	0.0536849	0.0451954	5.69552e-05
kinase family		Family_SGK		1.81455	-5.39335	1.56759	0.14088		0.675171	0.495606	0.850364	0.967465

## Sheet: Fig 2a
Source Data for Figure 2a.
Kinase inhibitor name	Combination Index (Bliss model) (x)	VEM sensitivity shift (y)
bosutinib	3.17176	38.3627
dasatinib	3.01677	24.946
saracatinib	2.86583	43.2896
spebrutinib	2.60068	17.4562
H89	2.43225	15.8011
gefinitinib	2.29158	22.0077
GSK2334470	1.50569	6.23457
Go-6983	0.872343	3.81731
RO-3306	0.727509	3.2794
AT13148	0.698961	2.13033
MK2206	0.686554	5.82285
SHC72796	0.324206	3.55957
BX-912	0.223615	2.70201
GSK2256098	0.176865	2.19643
AZD7762	0.140177	2.67198
LY2584702	0.0864224	2.46302
IPA-3	0	3.93975
BI-D1870	-0.000927162	9.0942
CID755673	-0.0417806	1.71828
TAK-715	-0.152441	1.54181
RAD001	-0.207407	1.60364
AZD1208	-0.216845	1.77503
GSK650394	-0.243676	1.9677
AZD6244	-0.250114	1.83121
1-Azakenpaullone	-0.357338	1.05191
BAY-61-3606	-0.369422	1.5099
SP600125	-0.436018	1.4457
ruxolitinib	-0.516588	1.0022
imatinib	-0.87534	1.28103
TAK-632	-0.68012	1.27112
PHA-793887	-1.15018	0.86707

## Sheet: Fig 3a
Quantified Western Blot Data for Figure 3a. (normalized to HSP90 and compared to untreated control per cell line)
cell line name		SFK pY419				SFK non-pY530				SFK
		control	+ VEM	+ VEM + GEF		control	+ VEM	+ VEM + GEF		control	+ VEM	+ VEM + GEF
HT29		1	1.9	2.8		1	1	1		1	1	1
KM20		1	2.4	3.9		1	2.2	2.1		1	1.1	1.1
LIM2405		1	4.2	5.3		1	1.1	1		1	1	1
WiDr		1	3.8	2.6		1	0.9	1		1	1.1	1
Average		1	3.075	3.65		1	1.3	1.275		1	1.05	1.025
Standard Deviation		0	1.09962	1.23962		0	0.60553	0.55		0	0.057735	0.05
p-value (Student t-test, 2-sided, paired)			0.032576	0.0234948			0.394796	0.391002			0.18169	0.391002

## Sheet: Fig 3d_vol
Source Data for Figure 3d.
					raw tumors' volume (mm3) over time								relative volume change over time (%; 100 * (Vd21 - Vd1) / Vd1)
	Cancer cell line		treatment		1 day	4 days	7 days	10 days	14 days	17 days	21 days		1 day	4 days	7 days	10 days	14 days	17 days	21 days
	WiDr		vehicle		296.76	443.32	656.2	1183.28	1467.32	1850.67	1899.68		0	49.3867	121.121	298.733	394.447	523.625	540.14
	WiDr		vehicle		167.38	283.86	399.64	657.96	670.57	858.39	1036.52		0	69.5902	138.762	293.094	300.627	412.839	519.262
	WiDr		vehicle		249.63	378.44	529.12	726.43	911.51	1366.14	1459.79		0	51.6004	111.962	191.003	265.144	447.266	484.781
	WiDr		vehicle		132.72	205.66	329.9	433.41	435.02	690.55	754.09		0	54.9578	148.568	226.56	227.773	420.306	468.181
	WiDr		vehicle		342.31	528.97	701.35	994.26	1203.86	1694.89	1905.78		0	54.5295	104.887	190.456	251.687	395.133	456.741
	WiDr		vehicle		257.12	406.31	609.03	780	1002.68	1443.62	1422.7		0	58.0235	136.866	203.36	289.966	461.458	453.321
	WiDr		vehicle		163.85	256.93	338.18	470.7	651.99	820.1	890.24		0	56.8081	106.396	187.275	297.919	400.519	443.326
	WiDr		vehicle		218.44	472.08	511.31	577.47	978.26	1028.06	1048.42		0	116.114	134.073	164.361	347.839	370.637	379.958
	WiDr		PLX		130.6	331.46	581.66	591.01	1078.13	852.97	844.47		0	153.798	345.375	352.534	725.521	553.116	546.608
	WiDr		PLX		167.93	419.6	451.52	506.57	711.15	850.69	979.16		0	149.866	168.874	201.655	323.48	406.574	483.076
	WiDr		PLX		387.88	575.31	761.81	913.01	1202.52	1538.49	2041.54		0	48.3216	96.4035	135.385	210.024	296.641	426.333
	WiDr		PLX		158.21	450.66	488.62	466.29	547.91	758.82	828.64		0	184.849	208.843	194.729	246.318	379.628	423.76
	WiDr		PLX		449.08	781.56	1028.08	1347.22	1759.12	2177.43	2186.08		0	74.0358	128.93	199.996	291.716	384.865	386.791
	WiDr		PLX		170.27	213.92	331.59	387.17	443.15	654.34	806.46		0	25.6358	94.7436	127.386	160.263	284.296	373.636
	WiDr		PLX		409.22	496.48	698.81	814.28	1200.06	1549.8	1913.84		0	21.3235	70.7663	98.9834	193.255	278.72	367.68
	WiDr		PLX		305.53	362.88	658.98	767.85	1210.77	1269.02	1287.69		0	18.7707	115.684	151.317	296.285	315.35	321.461
	WiDr		DAS		157.52	245.34	473.21	404.08	849.01	673.9	1209.07		0	55.7517	200.413	156.526	438.986	327.819	667.566
	WiDr		DAS		233.51	511.29	837.17	1245.41	1165.1	1639.53	1742.78		0	118.959	258.516	433.343	398.951	602.124	646.341
	WiDr		DAS		216.26	446	563.57	941.25	909.48	1222.89	1301.36		0	106.233	160.598	335.24	320.549	465.472	501.757
	WiDr		DAS		188.38	341.26	594.12	699.26	738.96	889.82	1052.3		0	81.1551	215.384	271.197	292.271	372.354	458.605
	WiDr		DAS		151.02	311.31	398.77	518.71	519.84	593.83	808.34		0	106.138	164.051	243.471	244.219	293.213	435.254
	WiDr		DAS		458.28	610.42	1026.16	1818.34	1980.27	1871.08	2444.41		0	33.198	123.916	296.775	332.109	308.283	433.388
	WiDr		DAS		215.98	334.04	559.82	632.15	648.25	876.75	1122.83		0	54.6625	159.2	192.689	200.144	305.94	419.877
	WiDr		DAS		158.67	263.72	389.02	510.4	685.61	693.88	728.35		0	66.2066	145.176	221.674	332.098	337.31	359.034
	WiDr		SAR		219.36	385.69	473.09	795.62	964.08	1150.67	1423.21		0	75.8251	115.668	262.701	339.497	424.558	548.801
	WiDr		SAR		160.29	295.21	422.98	610.72	632.04	881.4	1037.37		0	84.1724	163.884	281.009	294.31	449.878	547.183
	WiDr		SAR		237.82	400.89	529.49	642.86	920.69	1175.94	1515.32		0	68.5687	122.643	170.314	287.137	394.466	537.171
	WiDr		SAR		352.3	366.08	784.81	1196.38	1335.39	1785.49	2091.83		0	3.91144	122.768	239.591	279.049	406.81	493.764
	WiDr		SAR		231.83	309.75	453.52	602.57	895.49	1160.83	1366.25		0	33.6108	95.6261	159.919	286.27	400.725	489.331
	WiDr		SAR		217.63	253.06	489.55	805.67	994.09	1139.46	1280.45		0	16.2799	124.946	270.202	356.78	423.577	488.361
	WiDr		SAR		446.77	499.39	932.51	1346.71	1593.48	1784.58	2461.31		0	11.7779	108.723	201.433	256.667	299.44	450.912
	WiDr		SAR		224.39	463.73	522.04	674.77	901.1	1045.89	1230.97		0	106.663	132.649	200.713	301.578	366.104	448.584
	WiDr		PLX + GEF		214.21	410.44	449.95	620.87	683.26	854.48	900.07		0	91.6064	110.051	189.842	218.967	298.898	320.181
	WiDr		PLX + GEF		194.57	311.47	399.95	489.42	613.26	607.64	718.94		0	60.0812	105.556	151.539	215.187	212.299	269.502
	WiDr		PLX + GEF		120.5	198.43	214.68	350.64	395.06	435.19	443		0	64.6722	78.1577	190.988	227.851	261.154	267.635
	WiDr		PLX + GEF		165.09	226.86	305.75	347.08	501.31	547.72	601.51		0	37.416	85.202	110.237	203.659	231.771	264.353
	WiDr		PLX + GEF		227.57	282.31	393.65	461.04	586.27	699.05	813.58		0	24.0541	72.9797	102.593	157.622	207.18	257.508
	WiDr		PLX + GEF		203.89	282.78	319.83	347.51	506.11	539.14	723.84		0	38.6924	56.864	70.4399	148.227	164.427	255.015
	WiDr		PLX + GEF		136.07	156.56	256.69	272.15	379.83	597.05	466.45		0	15.0584	88.6456	100.007	179.143	338.782	242.801
	WiDr		PLX + GEF		225.91	338.92	415.73	597.56	648.88	818.94	748.03		0	50.0243	84.0246	164.512	187.229	262.507	231.119
	WiDr		PLX + DAS		341.31	653.33	561.87	787.48	955.42	1191.13	1417.32		0	91.4184	64.6216	130.723	179.927	248.988	315.259
	WiDr		PLX + DAS		209.04	259.61	369.93	560.24	634.1	694.45	866.19		0	24.1915	76.9661	168.006	203.339	232.209	314.366
	WiDr		PLX + DAS		167.46	234.84	411.25	337.3	490.46	558.71	661.48		0	40.2365	145.581	101.421	192.882	233.638	295.008
	WiDr		PLX + DAS		329.71	502.08	696.93	727.06	899.32	1085.28	1182.47		0	52.2793	111.377	120.515	172.761	229.162	258.639
	WiDr		PLX + DAS		414.45	571.13	779.44	1346.52	1199.17	1511.22	1422.02		0	37.8043	88.0661	224.893	189.34	264.633	243.11
	WiDr		PLX + DAS		105.45	120.11	161.57	174.02	236.44	311.14	310.63		0	13.9023	53.2195	65.0261	124.22	195.059	194.576
	WiDr		PLX + DAS		209.93	280.54	359.65	356.72	398.36	622.52	570.48		0	33.635	71.319	69.9233	89.7585	196.537	171.748
	WiDr		PLX + DAS		260.45	322.78	470.42	446.9	455.41	586.36	643.46		0	23.9317	80.6182	71.5876	74.8551	125.133	147.057
	WiDr		PLX + SAR		230.38	340.22	350.26	457.99	581.55	647.8	933.99		0	47.6777	52.0358	98.7976	152.431	181.188	305.413
	WiDr		PLX + SAR		238.11	378.74	483.47	472.1	633.47	750.32	949.41		0	59.0609	103.045	98.2697	166.041	215.115	298.727
	WiDr		PLX + SAR		216.57	346.7	456.87	589.94	727.92	854.28	802.21		0	60.0868	110.957	172.402	236.113	294.459	270.416
	WiDr		PLX + SAR		241.66	253.96	340.03	415.9	521.09	614.38	849.51		0	5.0898	40.706	72.1013	115.629	154.233	251.531
	WiDr		PLX + SAR		197.84	390.19	472.47	436.99	627.2	660.26	677.91		0	97.225	138.814	120.881	217.024	233.734	242.656
	WiDr		PLX + SAR		277.59	512.01	586.12	594.47	731.13	800.02	943.5		0	84.4483	111.146	114.154	163.385	188.202	239.89
	WiDr		PLX + SAR		365.52	396.76	562.84	946.43	1098.08	1052.19	1221.12		0	8.54673	53.9834	158.927	200.416	187.861	234.077
	WiDr		PLX + SAR		177.03	345.08	374.06	587.89	329.4	327.27	491.73		0	94.9274	111.298	232.085	86.0702	84.867	177.766
	WiDr		PLX + GEF + DAS		248.51	318.02	461.65	592.47	606.51	695.4	695.41		0	27.9707	85.7672	138.409	144.059	179.828	179.832
	WiDr		PLX + GEF + DAS		173.3	295.93	318.4	299.34	302.43	498.16	456.48		0	70.7617	83.7276	72.7294	74.5124	187.455	163.405
	WiDr		PLX + GEF + DAS		226.91	290.01	307.45	344.85	399.62	439.75	590.3		0	27.8084	35.4942	51.9766	76.1139	93.7993	160.147
	WiDr		PLX + GEF + DAS		217.4	249.06	295.95	297.69	405.48	452.55	555.49		0	14.563	36.1316	36.9319	86.5133	108.165	155.515
	WiDr		PLX + GEF + DAS		192.05	263.98	506.38	246.61	434.53	459.31	474.17		0	37.4538	163.671	28.4093	126.259	139.162	146.899
	WiDr		PLX + GEF + DAS		188.62	257.86	320.42	321.94	439.12	463.82	449.8		0	36.7087	69.8759	70.6818	132.807	145.902	138.469
	WiDr		PLX + GEF + DAS		206.66	286.72	345.86	354.96	362.49	428.27	456.25		0	38.74	67.357	71.7604	75.404	107.234	120.773
	WiDr		PLX + GEF + DAS		243.4	286.84	312.89	334.33	358.89	417.69	532.03		0	17.8472	28.5497	37.3583	47.4486	71.6064	118.583
	WiDr		PLX + GEF + SAR		427.91	526.82	646.29	883	1088.8	1218.68	1342.79		0	23.1147	51.0341	106.352	154.446	184.798	213.802
	WiDr		PLX + GEF + SAR		187.97	244.07	370.95	249.55	400.62	491.67	527.33		0	29.8452	97.3453	32.7605	113.13	161.568	180.539
	WiDr		PLX + GEF + SAR		231.65	322.08	366.02	414.97	534.58	569.56	630.09		0	39.0373	58.0056	79.1366	130.771	145.871	172.001
	WiDr		PLX + GEF + SAR		269.62	397.51	446.58	427.48	450.96	636.15	669.1		0	47.4334	65.6331	58.5491	67.2576	135.943	148.164
	WiDr		PLX + GEF + SAR		253.02	344.8	404.32	367.71	511.54	536.48	598.52		0	36.2738	59.7976	45.3284	102.174	112.031	136.55
	WiDr		PLX + GEF + SAR		248.15	318.84	363.16	458.21	410.87	486.37	577.8		0	28.4868	46.347	84.6504	65.5732	95.9984	132.843
	WiDr		PLX + GEF + SAR		238.06	371.43	415.38	387.47	429.01	524.72	554.2		0	56.0237	74.4854	62.7615	80.2109	120.415	132.798
	WiDr		PLX + GEF + SAR		246.67	248.91	272.77	311.55	409.25	513.14	532.66		0	0.908096	10.5809	26.3023	65.9099	108.027	115.94
	KM20		vehicle		77.72	113.77	178.35	249.89	464.87	557.51	578.52		0	46.3845	129.478	221.526	498.134	617.331	644.364
	KM20		vehicle		255.37	402.9	553.79	985.58	1312.49	1248.73	1887.92		0	57.7711	116.858	285.942	413.956	388.989	639.288
	KM20		vehicle		425.86	924.27	1279.46	1461.38	2382.88	2144.45	3120.6		0	117.036	200.441	243.16	459.545	403.558	632.776
	KM20		vehicle		309.22	614.16	859.4	1140.4	1574.61	1915.88	1808.37		0	98.6159	177.925	268.799	409.22	519.585	484.817
	KM20		vehicle		237.84	381.47	567.92	837.86	863.74	1003.63	1333.27		0	60.3893	138.782	252.279	263.16	321.977	460.574
	KM20		vehicle		361.93	666.56	950.04	1237.69	1446.97	1699.3	2022.33		0	84.1682	162.493	241.969	299.793	369.511	458.763
	KM20		vehicle		290.84	308.31	521.47	636.13	1173.48	1134.79	1594.54		0	6.00674	79.2979	118.722	303.48	290.177	448.253
	KM20		PLX		297.7	567.22	630.88	1434.98	1424.89	1966.88	2203.63		0	90.5341	111.918	382.022	378.633	560.692	640.218
	KM20		PLX		225.73	416.57	574.42	986.19	1045.2	1624.17	1551.13		0	84.5435	154.472	336.889	363.031	619.519	587.162
	KM20		PLX		95.73	223.1	296.96	376.18	228.46	430.76	642.75		0	133.051	210.206	292.959	138.65	349.974	571.42
	KM20		PLX		274.65	635.97	930.28	1024.87	1127.4	1430.52	1816.62		0	131.557	238.715	273.155	310.486	420.852	561.431
	KM20		PLX		381.11	641.65	828.89	1039.62	1263.64	1564.89	1793.15		0	68.3635	117.494	172.787	231.568	310.614	370.507
	KM20		PLX		168.1	224.31	359.55	400.97	532.04	668.94	718.43		0	33.4384	113.891	138.531	216.502	297.942	327.383
	KM20		PLX		221.07	244.01	323.58	427.56	526.43	758.94	727.96		0	10.3768	46.3699	93.4048	138.128	243.303	229.289
	KM20		PLX + GEF		352.98	595.85	858.73	966.07	1160.94	1514.11	1862.84		0	68.8056	143.28	173.69	228.897	328.951	427.747
	KM20		PLX + GEF		226.69	268.1	461.18	514.17	612.38	706.8	1161.2		0	18.2672	103.441	126.816	170.14	211.791	412.241
	KM20		PLX + GEF		247.14	544.12	639.1	900.55	749.01	984.41	1222.38		0	120.167	158.598	264.389	203.071	298.321	394.61
	KM20		PLX + GEF		253.8	359.57	507.45	625.43	689.89	770.16	1083.08		0	41.6745	99.9409	146.426	171.824	203.452	326.745
	KM20		PLX + GEF		172.23	295.36	413.02	490.26	570.97	587.45	716.01		0	71.4916	139.807	184.654	231.516	241.085	315.729
	KM20		PLX + GEF		212.44	295.31	370.69	437.26	663.32	1010.49	874.52		0	39.0087	74.4916	105.828	212.239	375.659	311.655
	KM20		PLX + GEF		176.14	256.28	258.35	405.08	410.83	655.19	700.34		0	45.4979	46.6731	129.976	133.241	271.971	297.604
	KM20		PLX + SAR		184.37	383.51	484.34	656.63	732.08	949.59	902.32		0	108.011	162.7	256.148	297.071	415.046	389.407
	KM20		PLX + SAR		289.15	408.99	583.16	839.06	1005.18	1208.49	1375.12		0	41.4456	101.681	190.182	247.633	317.946	375.573
	KM20		PLX + SAR		445.03	668.28	796.61	1000.94	416.57	1629.55	2043.19		0	50.1652	79.0014	124.915	-6.39507	266.166	359.113
	KM20		PLX + SAR		474.83	667.92	961.24	1329.13	1469.62	1949.57	2159.49		0	40.6651	102.439	179.917	209.504	310.583	354.792
	KM20		PLX + SAR		223.92	464.07	598.99	783.63	936.9	920.44	1014.44		0	107.248	167.502	249.96	318.408	311.058	353.037
	KM20		PLX + SAR		542.83	796.54	869.53	1602.58	702.37	2129.5	2447.74		0	46.7384	60.1846	195.227	29.3904	292.296	350.922
	KM20		PLX + SAR		323.87	460.11	635.2	721.04	1638.32	1015.25	1116.87		0	42.0663	96.1281	122.633	405.857	213.475	244.851
	KM20		PLX + GEF + SAR		129.42	169.56	192.75	264.34	301.21	366.44	521.5		0	31.0153	48.9337	104.25	132.738	183.14	302.952
	KM20		PLX + GEF + SAR		304.43	564.32	611.13	929.35	823.95	1080.1	1193.79		0	85.3694	100.746	205.275	170.653	254.794	292.139
	KM20		PLX + GEF + SAR		502.15	785.8	946.92	1149.96	1150.73	1590.23	1821		0	56.4871	88.5731	129.007	129.161	216.684	262.641
	KM20		PLX + GEF + SAR		157.49	181.06	251.13	405.7	406.72	515.13	559.43		0	14.966	59.4577	157.604	158.251	227.087	255.216
	KM20		PLX + GEF + SAR		248.45	343.84	535.95	599.58	636.71	841.97	876.62		0	38.394	115.717	141.328	156.273	238.889	252.836
	KM20		PLX + GEF + SAR		259.47	392.89	415.34	558.55	577.62	684.32	775.23		0	51.4202	60.0725	115.266	122.615	163.738	198.774
	KM20		PLX + GEF + SAR		251.66	471.17	462.6	811.44	545.08	648.35	603.04		0	87.2248	83.8194	222.435	116.594	157.629	139.625

## Sheet: Fig 3d_pval
Source Data for Figure 3d.
	CDX or PDX model	Comparison	exact p-value
	WiDr	PLX vs. PLX+GEF	0.0003198
	WiDr	PLX vs. PLX+DAS	0.0001726
	WiDr	PLX vs. PLX+SAR	0.0001468
	WiDr	PLX vs. PLX+GEF+DAS	5.999e-06
	WiDr	PLX vs. PLX+GEF+SAR	3.268e-06
	WiDr	PLX+GEF vs. PLX+GEF+DAS	2.069e-07
	WiDr	PLX+GEF vs. PLX+GEF+SAR	4.049e-06
	WiDr	PLX+DAS vs. PLX+GEF+DAS	0.00413
	WiDr	PLX+DAS vs. PLX+GEF+SAR	0.004039
	WiDr	PLX+SAR vs. PLX+GEF+DAS	5.436e-05
	WiDr	PLX+SAR vs. PLX+GEF+SAR	0.0001135
	KM20	PLX vs. PLX+GEF+SAR	0.0081
	KM20	PLX+GEF vs. PLX+GEF+SAR	0.00269
	KM20	PLX+SAR vs. PLX+GEF+SAR	0.003144

## Sheet: Fig 3e_vol
Source Data for Figure 3e.
					raw tumors' volume (mm3) over time								relative volume change over time (%; 100 * (Vd21 - Vd1) / Vd1)
	PDX model ID		treatment		1 day	4 days	7 days	10 days	14 days	17 days	21 days		1 day	4 days	7 days	10 days	14 days	17 days	21 days		count of mid-point regression (Vd21 < Vd10); volumes highlighted pink
	PDX model #2 (slow growth; relatively sensitive to DAB+TRA)
	PDX CN1574		vehicle		105.47	160.82	263.56	400.93	523.24	685.47	697.64		0	52.4794	149.891	280.137	396.103	549.919	561.458		0
	PDX CN1574		vehicle		110.61	136.2	215.29	313.54	422.62	505.57	584.4		0	23.1353	94.6388	183.464	282.081	357.074	428.343
	PDX CN1574		vehicle		133.57	198.76	315.57	368.09	384.53	450.55	531.03		0	48.8059	136.258	175.578	187.887	237.314	297.567
	PDX CN1574		vehicle		179.96	323.46	410.12	522.01	606.05	666.51	674.05		0	79.7399	127.895	190.07	236.769	270.366	274.555
	PDX CN1574		vehicle		133.14	179.79	229.43	344.1	413.72	455.64	467.97		0	35.0383	72.3224	158.45	210.741	242.226	251.487
	PDX CN1574		vehicle		118.97	151.91	173.28	239.58	289.07	291.45	352.08		0	27.6877	45.6502	101.378	142.977	144.978	195.94
	PDX CN1574		vehicle		125.73	151.72	175.55	198.19	301.7	325.38	358.83		0	20.6713	39.6246	57.6314	139.959	158.793	185.397
	PDX CN1574		vehicle		117.06	144.88	161.16	172.64	187.81	217.85	305.83		0	23.7656	37.673	47.4799	60.4391	86.1011	161.259
	PDX CN1574		VEM + GEF		140.3	179.66	247.02	280.67	316.11	517.41	697.24		0	28.0542	76.0656	100.05	125.31	268.788	396.964		1
	PDX CN1574		VEM + GEF		125.26	188.34	294.26	372.22	395.39	452.05	548.48		0	50.3593	134.919	197.158	215.655	260.889	337.873
	PDX CN1574		VEM + GEF		165.68	208.98	300.04	370.78	482.34	518.98	616.33		0	26.1347	81.0961	123.793	191.127	213.242	272
	PDX CN1574		VEM + GEF		100.77	132.44	163.53	241.3	292.53	307.3	292.39		0	31.428	62.2804	139.456	190.295	204.952	190.156
	PDX CN1574		VEM + GEF		122.13	124.71	185.83	323.36	381.14	434.34	328.69		0	2.1125	52.1575	164.767	212.077	255.637	169.131
	PDX CN1574		VEM + GEF		128.6	138.29	168.92	262.58	327.78	342.96	341.75		0	7.53499	31.353	104.184	154.883	166.687	165.747
	PDX CN1574		VEM + GEF		136.28	163.48	177.01	194.59	194.48	219.29	340.94		0	19.9589	29.887	42.7869	42.7062	60.9114	150.176
	PDX CN1574		VEM + GEF		189.76	285.44	301.53	336.94	336.42	368.99	302.55		0	50.4216	58.9007	77.5611	77.2871	94.4509	59.4382
	PDX CN1574		VEM + DAS		158.93	196.39	272.84	371.07	459.88	536.05	602.76		0	23.5701	71.6731	133.48	189.36	237.287	279.261		2
	PDX CN1574		VEM + DAS		118.63	139.87	219.91	288.39	315.41	331.1	412.51		0	17.9044	85.3747	143.1	165.877	179.103	247.728
	PDX CN1574		VEM + DAS		140.29	190.32	226.81	240.43	288.38	325.07	394.62		0	35.6618	61.6723	71.3807	105.56	131.713	181.289
	PDX CN1574		VEM + DAS		119.39	117.6	156.81	233.81	299	349.54	330.63		0	-1.49929	31.3427	95.8372	150.44	192.772	176.933
	PDX CN1574		VEM + DAS		126.93	157.04	179	210.09	284.56	309.73	263.99		0	23.7217	41.0226	65.5164	124.187	144.016	107.981
	PDX CN1574		VEM + DAS		132.14	167.83	185.83	246.92	275.4	271.03	267.97		0	27.0092	40.6311	86.8624	108.415	105.108	102.792
	PDX CN1574		VEM + DAS		130.08	184.96	238.99	239.92	267.32	308.28	239.23		0	42.1894	83.7254	84.4403	105.504	136.993	83.9099
	PDX CN1574		VEM + DAS		132.25	161.86	233.64	240.49	186.03	224.34	187.56		0	22.3894	76.6654	81.845	40.6654	69.6333	41.8223
	PDX CN1574		VEM + GEF + DAS		139.38	209.69	227.28	331.46	353.93	330.39	432.77		0	50.4448	63.065	137.81	153.932	137.043	210.496		6
	PDX CN1574		VEM + GEF + DAS		148.78	202.38	232.38	296.61	344.26	370.34	384.26		0	36.0263	56.1903	99.3615	131.389	148.918	158.274
	PDX CN1574		VEM + GEF + DAS		115.48	145.22	170.29	253.78	265.12	271.85	252.77		0	25.7534	47.4628	119.761	129.581	135.409	118.886
	PDX CN1574		VEM + GEF + DAS		133.3	155.49	212.91	298.64	353.86	355.04	249.09		0	16.6467	59.7224	124.036	165.461	166.347	86.8642
	PDX CN1574		VEM + GEF + DAS		136.36	191.62	211.8	291.38	238.54	251.26	236.22		0	40.5251	55.3241	113.684	74.934	84.2622	73.2326
	PDX CN1574		VEM + GEF + DAS		135.02	194.06	231.5	266.15	268.3	296.74	233.11		0	43.7269	71.4561	97.1189	98.7113	119.775	72.6485
	PDX CN1574		VEM + GEF + DAS		175.49	214.53	280.99	311.36	344.64	371.39	289.89		0	22.2463	60.1174	77.4232	96.3873	111.63	65.1889
	PDX CN1574		VEM + GEF + DAS		136.5	181.35	220.62	261.4	266.19	262.16	187.14		0	32.8571	61.6264	91.5018	95.011	92.0586	37.0989
	PDX model #1 (fast growth; most resistant to DAB+TRA)
	PDX CN1571		vehicle		126.39	175.07	422.81	619.96	832.96	941.86	1472.72		0	38.5157	234.528	390.513	559.039	645.201	1065.22		0
	PDX CN1571		vehicle		137.02	176.45	385.52	707.35	867.31	1083.4	1343.35		0	28.7768	181.36	416.239	532.981	690.687	880.404
	PDX CN1571		vehicle		158.32	249.9	347.77	625.7	725.67	907.49	1285.7		0	57.8449	119.663	295.212	358.356	473.2	712.089
	PDX CN1571		vehicle		126.71	135.5	186.69	282.81	414.77	514.07	787.9		0	6.9371	47.3364	123.195	227.338	305.706	521.814
	PDX CN1571		vehicle		142.52	234.57	328.26	540.96	581.31	974.49	854.51		0	64.5874	130.326	279.568	307.88	583.757	499.572
	PDX CN1571		vehicle		146.57	191.78	372.49	480.61	661.93	906.34	851.65		0	30.8453	154.138	227.905	351.614	518.367	481.053
	PDX CN1571		vehicle		142.15	267.6	383.04	517.42	491.93	701.56	597.61		0	88.2518	169.462	263.996	246.064	393.535	320.408
	PDX CN1571		vehicle		122.3	172.83	246.65	313.59	280.83	414.14	451.05		0	41.3164	101.676	156.41	129.624	238.626	268.806
	PDX CN1571		VEM + GEF		125.16	300.62	532.39	719.99	979.31	1365.98	1502.82		0	140.189	325.368	475.256	682.446	991.387	1100.72		0
	PDX CN1571		VEM + GEF		156.63	320.15	492.34	740.73	698.98	895.46	965.1		0	104.399	214.333	372.917	346.262	471.704	516.165
	PDX CN1571		VEM + GEF		127.01	205.55	308.87	417.83	540.86	666.25	781.13		0	61.8377	143.186	228.974	325.84	424.565	515.015
	PDX CN1571		VEM + GEF		130.39	196.4	373.67	489.11	490.93	725.72	795.93		0	50.625	186.579	275.113	276.509	456.576	510.423
	PDX CN1571		VEM + GEF		131.55	156.32	236.01	260.14	650.36	631.47	752.22		0	18.8293	79.4071	97.7499	394.382	380.023	471.813
	PDX CN1571		VEM + GEF		131.2	177.04	291.65	385.38	496.62	446.05	574.4		0	34.939	122.294	193.735	278.521	239.977	337.805
	PDX CN1571		VEM + GEF		140.79	233.02	262.47	313.52	384.57	417.99	600.42		0	65.5089	86.4266	122.686	173.152	196.889	326.465
	PDX CN1571		VEM + GEF		150.97	278.65	414.52	467.28	518.65	476.37	618.29		0	84.5731	174.571	209.518	243.545	215.54	309.545
	PDX CN1571		VEM + DAS		157.38	360.8	532.94	703.84	721.71	971.33	1045.75		0	129.254	238.633	347.223	358.578	517.188	564.475		0
	PDX CN1571		VEM + DAS		154.67	226.97	307.71	500.81	591.94	667.02	848.87		0	46.7447	98.9461	223.793	282.712	331.254	448.827
	PDX CN1571		VEM + DAS		124.78	138.98	173.02	258.74	411.44	435.33	591.93		0	11.38	38.66	107.357	229.732	248.878	374.379
	PDX CN1571		VEM + DAS		121.99	147.15	194.91	334.8	342.49	399.58	520.92		0	20.6246	59.7754	174.449	180.753	227.551	327.019
	PDX CN1571		VEM + DAS		150.07	265.89	337.02	358.83	391.54	510.73	606.47		0	77.1773	124.575	139.108	160.905	240.328	304.125
	PDX CN1571		VEM + DAS		132.88	150.36	231.37	297.78	387.61	300.39	437.58		0	13.1547	74.1195	124.097	191.699	126.061	229.305
	PDX CN1571		VEM + DAS		135.8	155.22	199.85	221.6	294.06	283.67	349.36		0	14.3004	47.1649	63.1811	116.539	108.888	157.261
	PDX CN1571		VEM + DAS		145.1	181.67	206.33	266.81	286.15	370.58	320.12		0	25.2033	42.1985	83.8801	97.2088	155.396	120.62
	PDX CN1571		VEM + GEF + DAS		153.52	189.17	256.34	324.03	390.55	475.61	570.15		0	23.2217	66.975	111.067	154.397	209.803	271.385		1
	PDX CN1571		VEM + GEF + DAS		138.46	207.49	258.62	397.47	303.74	344.21	471.39		0	49.8556	86.7832	187.065	119.37	148.599	240.452
	PDX CN1571		VEM + GEF + DAS		136.29	186.92	258.8	305.79	390.36	436.22	418.43		0	37.1487	89.8892	124.367	186.419	220.068	207.014
	PDX CN1571		VEM + GEF + DAS		124.26	201.32	293.36	328.32	262.05	350.04	370.09		0	62.0151	136.086	164.22	110.888	181.7	197.835
	PDX CN1571		VEM + GEF + DAS		148.7	213.32	296.69	376.14	313.57	475.11	406.26		0	43.4566	99.5225	152.952	110.874	219.509	173.208
	PDX CN1571		VEM + GEF + DAS		126.9	138.8	170.16	198.68	226.53	222.6	277.31		0	9.37746	34.0898	56.5642	78.5106	75.4137	118.526
	PDX CN1571		VEM + GEF + DAS		126.27	141.86	198.09	218.85	341.88	277.12	225.03		0	12.3466	56.8781	73.3191	170.753	119.466	78.2134
	PDX CN1571		VEM + GEF + DAS		148.48	228.49	254.61	258.45	166	166.35	233.32		0	53.886	71.4776	74.0638	11.7996	12.0353	57.139

## Sheet: Fig 3e_pval
Source Data for Figure 3e
	CDX or PDX model	Comparison	exact p-value
	PDX #1	VEH vs. VEM+DAS	0.02815
	PDX #1	VEH vs. VEM+GEF+DAS	0.004896
	PDX #1	VEM+GEF vs. VEM+GEF+DAS	0.0247
	PDX #2	VEH vs. VEM+DAS	0.02871
	PDX #2	VEH vs. VEM+GEF+DAS	0.002798
	PDX #2	VEM+GEF vs. VEM+GEF+DAS	0.006169

## Sheet: Fig 5b
Source Data for Figure 5b
	cell line names	Exact p-values comparing expression of beta-catenin target genes in VEM+DAS vs. VEM treated cell lines
		MYC	AXIN2	ASCL2	S100A6	LEF1	NOTCH2	SP5
	HT29	0.0387361	4.68867e-05	5.93841e-06	0.0296555	0.00631799	0.000670438	0.0139793
	KM20	1.00695e-05	1.25087e-07	6.00589e-06	4.50263e-07	0.0245508	0.000244062	0.000267521
	LIM2405	2.44363e-08	0.0163947	0.444922	1.66743e-08	0.425692	0.00225556	0.0677019
	LS411N	0.00216991	1.05152e-06	0.000809728	0.00297566	0.0284221	0.364954	0.00435243
	RKO	3.94324e-06	0.0341075	na	0.0445029	0.000691989	0.00908112	0.379494
	SNUC5	1.00471e-07	4.68617e-05	na	0.0105733	na	0.0807684	0.00196384
	VACO432	4.40005e-08	5.8439e-06	3.94373e-06	0.00186038	0.114539	0.589678	9.0975e-05
	WiDr	2.53736e-05	3.44344e-05	9.21646e-07	0.00331868	0.00464315	1.53349e-06	0.402812
								na: not available due to expression levels that were too low

## Sheet: Fig 5c
Source Data for Figure 5c
	beta-catenin target gene names	Exact p-values comparing gene expression levels in all cell lines treated with VEM+DAS vs. VEM alone
	MYC	7.41595e-06
	AXIN2	4.88672e-05
	ASCL2	0.000109658
	S100A6	0.000457663
	LEF1	0.0169233
	NOTCH2	0.00415795
	SP5	0.00860625

[truncated: 3 more sheets: Fig 6d, Fig 7a, Fig 7b]
